# Supplementary material for: The occurrence of Aerococcus urinaeequi and non-aureus staphylococci in raw milk negatively correlates with Escherichia coli clinical mastitis
Source: mSystems. 2024 Sep 10;9(10):e00362-24. doi: 10.1128/msystems.00362-24 (PMC11494980; doi:10.1128/msystems.00362-24)
Supplement: Table S1 — Metadata for E. coli bovine mastitis cases. [file msystems.00362-24-s0002.csv]

Table S1 – Metadata for E. coli bovine mastitis cases
Sample	Herd	Cow number	Quarter	Collection Date (YYYY-MM-DD)	Reason	Severity	Phenotype	Species 1	CFU (Species 1)	Species 2	CFU (Species 2)
11000039	1	1910	2	2019-11-19	Clinical Mastitis	1	Mixed	Streptococcus dysgalactiae	10	Escherichia coli	10
11000049	1	2198	4	2020-01-08	Clinical Mastitis	2	Pure	Escherichia coli	10		0
11000052	1	4375	3	2020-02-11	Clinical Mastitis	2	Pure	Escherichia coli	10		0
11000054	1	0752	3	2019-10-08	Clinical Mastitis	1	Pure	Escherichia coli	10		0
11000057	1	0735	3	2019-06-03	Clinical Mastitis	2	Pure	Escherichia coli	10		0
11000058	1	1939	2	2020-02-03	Clinical Mastitis	1	Pure	Escherichia coli	10		0
11000068	1	8232	4	2019-10-25	Clinical Mastitis	2	Pure	Escherichia coli	10		0
21000017	2	7481	1	2019-07-04	Clinical Mastitis	3	Pure	Escherichia coli	10		0
21000032	2	6562	3	2019-11-05	Clinical Mastitis	2	Pure	Escherichia coli	6		0
21000034	2	87399	1	2019-11-05	Clinical Mastitis	2	Pure	Escherichia coli	10		0
21000041	2	27347	4	2019-09-10	Clinical Mastitis	1	Mixed	Klebsiella pneumoniae	10	Escherichia coli	10
21000049	2	27296	2	2020-02-11	Clinical Mastitis	2	Pure	Escherichia coli	2		0
31000022	3	8026	1	2019-05-14	Clinical Mastitis	2	Pure	Escherichia coli	1		0
31000023	3	0979	1	2019-05-28	Clinical Mastitis	2	Pure	Escherichia coli	10		0
31000025	3	4851	2	2019-07-23	Clinical Mastitis	1	Pure	Escherichia coli	10		0
41000040	4	54970	2	2019-08-19	Clinical Mastitis	2	Pure	Escherichia coli	10		0
41000070	4	6768	3	2019-08-05	Clinical Mastitis	1	Pure	Escherichia coli	10		0
41000081	4	16986	2	2019-09-16	Clinical Mastitis	1	Pure	Escherichia coli	8		0
41000084	4	2996	3	2019-09-16	Clinical Mastitis	1	Pure	Escherichia coli	10		0
41000087	4	2996	3	2019-09-30	Clinical Mastitis	2	Pure	Escherichia coli	1		0
41000101	4	73390	3	2019-10-28	Clinical Mastitis	1	Pure	Escherichia coli	10		0
41000132	4	16955	2	2020-02-22	Clinical Mastitis	1	Pure	Escherichia coli	1		0
51000029	5	1792	1	2019-05-22	Clinical Mastitis	1	Mixed	Escherichia coli	10	Escherichia coli	10
51000070	5	84158	2	2019-09-09	Clinical Mastitis	1	Contaminated	Escherichia coli	1		0
51000075	5	1806	4	2019-09-23	Clinical Mastitis	1	Pure	Escherichia coli	10		0
51000081	5	84158	2	2019-10-07	Clinical Mastitis	2	Pure	Escherichia coli	1		0
51000090	5	59581	1	2019-11-04	Clinical Mastitis	2	Mixed	Staphylococcus epidermidis	1	Escherichia coli	10
51000093	5	1806	3	2019-11-04	Clinical Mastitis	2	Pure	Escherichia coli	10		0
51000112	5	0461	1	2019-12-02	Clinical Mastitis	1	Mixed	Escherichia coli	10	Escherichia coli	10
51000141	5	84158	2	2020-01-27	Clinical Mastitis	2	Mixed	Escherichia coli	10	Escherichia coli	9
51000157	5	59580	2	2020-03-09	Clinical Mastitis	3	Mixed	Escherichia spp	10	Escherichia coli	3
