# Supplementary material for: The occurrence of Aerococcus urinaeequi and non-aureus staphylococci in raw milk negatively correlates with Escherichia coli clinical mastitis
Source: mSystems. 2024 Sep 10;9(10):e00362-24. doi: 10.1128/msystems.00362-24 (PMC11494980; doi:10.1128/msystems.00362-24)
Supplement: Table S2 — Sample metadata for raw milk. [file msystems.00362-24-s0003.csv]

Table S2 – Sample metadata for raw milk
Sample	Herd	Cow	Quarter	Cow number	Cow code (ATQ)	Collection Date	Calving date	DIM	SCC
10000032	Herd1	1910	2	H1C93	H1C1910	2018-12-21	2018-02-02	322	No data
10000047	Herd1	1910	1	H1C93	H1C1910	2019-01-03	2018-02-02	335	5129000
10000048	Herd1	1910	2	H1C93	H1C1910	2019-01-03	2018-02-02	335	948000
10000071	Herd1	735	1	H1C121	H1C735	2019-01-03	2018-03-27	282	196000
10000072	Herd1	735	2	H1C121	H1C735	2019-01-03	2018-03-27	282	434000
10000073	Herd1	735	3	H1C121	H1C735	2019-01-03	2018-03-27	282	335000
10000074	Herd1	735	4	H1C121	H1C735	2019-01-03	2018-03-27	282	365000
10000103	Herd1	1939	1	H1C50	H1C1939	2019-02-26	2019-02-16	10	No data
10000104	Herd1	1939	2	H1C50	H1C1939	2019-02-26	2019-02-16	10	No data
10000105	Herd1	1939	3	H1C50	H1C1939	2019-02-26	2019-02-16	10	No data
10000127	Herd1	735	3	H1C121	H1C735	2019-01-15	2018-03-27	294	150000
10000128	Herd1	735	2	H1C121	H1C735	2019-01-15	2018-03-27	294	147000
10000129	Herd1	735	1	H1C121	H1C735	2019-01-15	2018-03-27	294	86000
10000250	Herd1	4375	1	H1C34	H1C4375	2019-02-12	2019-02-10	2	No data
10000251	Herd1	4375	2	H1C34	H1C4375	2019-02-12	2019-02-10	2	No data
10000253	Herd1	4375	4	H1C34	H1C4375	2019-02-12	2019-02-10	2	No data
10000282	Herd1	1939	4	H1C50	H1C1939	2019-02-26	2019-02-16	10	No data
10000303	Herd1	2198	1	H1C61	H1C2198	2019-02-26	2019-02-16	10	No data
10000305	Herd1	2198	3	H1C61	H1C2198	2019-02-26	2019-02-16	10	No data
10000306	Herd1	2198	4	H1C61	H1C2198	2019-02-26	2019-02-16	10	No data
10000311	Herd1	4375	1	H1C34	H1C4375	2019-02-26	2019-02-10	16	No data
10000312	Herd1	4375	2	H1C34	H1C4375	2019-02-26	2019-02-10	16	No data
10000313	Herd1	4375	3	H1C34	H1C4375	2019-02-26	2019-02-10	16	No data
10000314	Herd1	4375	4	H1C34	H1C4375	2019-02-26	2019-02-10	16	No data
10000344	Herd1	2198	2	H1C61	H1C2198	2019-03-12	2019-02-16	24	4000
10000345	Herd1	2198	3	H1C61	H1C2198	2019-03-12	2019-02-16	24	3000
10000346	Herd1	2198	4	H1C61	H1C2198	2019-03-12	2019-02-16	24	6000
10000352	Herd1	1939	2	H1C50	H1C1939	2019-03-12	2019-02-16	24	52000
10000353	Herd1	1939	3	H1C50	H1C1939	2019-03-12	2019-02-16	24	27000
10000354	Herd1	1939	4	H1C50	H1C1939	2019-03-12	2019-02-16	24	10000
10000418	Herd1	4375	1	H1C34	H1C4375	2019-03-12	2019-02-10	30	No data
10000419	Herd1	4375	2	H1C34	H1C4375	2019-03-12	2019-02-10	30	No data
10000420	Herd1	4375	3	H1C34	H1C4375	2019-03-12	2019-02-10	30	No data
10000421	Herd1	4375	4	H1C34	H1C4375	2019-03-12	2019-02-10	30	No data
10000474	Herd1	1910	1	H1C93	H1C1910	2019-03-26	2019-03-18	8	No data
10000475	Herd1	1910	2	H1C93	H1C1910	2019-03-26	2019-03-18	8	No data
10000477	Herd1	1910	4	H1C93	H1C1910	2019-03-26	2019-03-18	8	No data
10000483	Herd1	4375	2	H1C34	H1C4375	2019-03-26	2019-02-10	44	No data
10000484	Herd1	4375	3	H1C34	H1C4375	2019-03-26	2019-02-10	44	No data
10000485	Herd1	4375	4	H1C34	H1C4375	2019-03-26	2019-02-10	44	No data
10000516	Herd1	2198	3	H1C61	H1C2198	2019-03-26	2019-02-16	38	No data
10000517	Herd1	2198	4	H1C61	H1C2198	2019-03-26	2019-02-16	38	No data
10000549	Herd1	1939	1	H1C50	H1C1939	2019-03-26	2019-02-16	38	No data
10000550	Herd1	1939	2	H1C50	H1C1939	2019-03-26	2019-02-16	38	No data
10000551	Herd1	1939	3	H1C50	H1C1939	2019-03-26	2019-02-16	38	No data
10000552	Herd1	1939	4	H1C50	H1C1939	2019-03-26	2019-02-16	38	No data
10000589	Herd1	1939	1	H1C50	H1C1939	2019-04-09	2019-02-16	52	No data
10000590	Herd1	1939	2	H1C50	H1C1939	2019-04-09	2019-02-16	52	100000
10000592	Herd1	1939	4	H1C50	H1C1939	2019-04-09	2019-02-16	52	45000
10000593	Herd1	1910	1	H1C93	H1C1910	2019-04-09	2019-03-18	22	125000
10000594	Herd1	1910	2	H1C93	H1C1910	2019-04-09	2019-03-18	22	555000
10000595	Herd1	1910	3	H1C93	H1C1910	2019-04-09	2019-03-18	22	27000
10000596	Herd1	1910	4	H1C93	H1C1910	2019-04-09	2019-03-18	22	14000
10000606	Herd1	735	2	H1C121	H1C735	2019-04-09	2019-03-27	13	19000
10000625	Herd1	2198	1	H1C61	H1C2198	2019-04-09	2019-02-16	52	26000
10000626	Herd1	2198	2	H1C61	H1C2198	2019-04-09	2019-02-16	52	21000
10000627	Herd1	2198	3	H1C61	H1C2198	2019-04-09	2019-02-16	52	146000
10000628	Herd1	2198	4	H1C61	H1C2198	2019-04-09	2019-02-16	52	13000
10000656	Herd1	4375	4	H1C34	H1C4375	2019-04-09	2019-02-10	58	20000
10000693	Herd1	735	1	H1C121	H1C735	2019-04-23	2019-03-27	27	16000
10000694	Herd1	735	2	H1C121	H1C735	2019-04-23	2019-03-27	27	13000
10000695	Herd1	735	3	H1C121	H1C735	2019-04-23	2019-03-27	27	156000
10000696	Herd1	735	4	H1C121	H1C735	2019-04-23	2019-03-27	27	19000
10000729	Herd1	1939	1	H1C50	H1C1939	2019-04-23	2019-02-16	66	7849000
10000730	Herd1	1939	2	H1C50	H1C1939	2019-04-23	2019-02-16	66	62000
10000732	Herd1	1939	4	H1C50	H1C1939	2019-04-23	2019-02-16	66	18000
10000741	Herd1	8232	1	H1C84	H1C8232	2019-04-23	2018-06-07	320	120000
10000742	Herd1	8232	2	H1C84	H1C8232	2019-04-23	2018-06-07	320	319000
10000743	Herd1	8232	3	H1C84	H1C8232	2019-04-23	2018-06-07	320	387000
10000744	Herd1	8232	4	H1C84	H1C8232	2019-04-23	2018-06-07	320	200000
10000785	Herd1	2198	1	H1C61	H1C2198	2019-04-23	2019-02-16	66	12000
10000786	Herd1	2198	2	H1C61	H1C2198	2019-04-23	2019-02-16	66	20000
10000787	Herd1	2198	3	H1C61	H1C2198	2019-04-23	2019-02-16	66	27000
10000788	Herd1	2198	4	H1C61	H1C2198	2019-04-23	2019-02-16	66	18000
10000801	Herd1	1910	1	H1C93	H1C1910	2019-04-23	2019-03-18	36	39000
10000802	Herd1	1910	2	H1C93	H1C1910	2019-04-23	2019-03-18	36	458000
10000803	Herd1	1910	3	H1C93	H1C1910	2019-04-23	2019-03-18	36	19000
10000804	Herd1	1910	4	H1C93	H1C1910	2019-04-23	2019-03-18	36	311000
10000817	Herd1	4375	1	H1C34	H1C4375	2019-04-23	2019-02-10	72	13000
10000818	Herd1	4375	2	H1C34	H1C4375	2019-04-23	2019-02-10	72	9000
10000819	Herd1	4375	3	H1C34	H1C4375	2019-04-23	2019-02-10	72	675000
10000820	Herd1	4375	4	H1C34	H1C4375	2019-04-23	2019-02-10	72	63000
10000831	Herd1	1939	3	H1C50	H1C1939	2019-05-07	2019-02-16	80	18000
10000832	Herd1	1939	4	H1C50	H1C1939	2019-05-07	2019-02-16	80	9000
10000833	Herd1	2198	1	H1C61	H1C2198	2019-05-07	2019-02-16	80	14000
10000834	Herd1	2198	2	H1C61	H1C2198	2019-05-07	2019-02-16	80	24000
10000835	Herd1	2198	3	H1C61	H1C2198	2019-05-07	2019-02-16	80	15000
10000837	Herd1	8232	1	H1C84	H1C8232	2019-05-07	2018-06-07	334	25000
10000838	Herd1	8232	2	H1C84	H1C8232	2019-05-07	2018-06-07	334	115000
10000841	Herd1	4375	1	H1C34	H1C4375	2019-05-07	2019-02-10	86	45000
10000842	Herd1	4375	2	H1C34	H1C4375	2019-05-07	2019-02-10	86	78000
10000843	Herd1	4375	3	H1C34	H1C4375	2019-05-07	2019-02-10	86	866000
10000844	Herd1	4375	4	H1C34	H1C4375	2019-05-07	2019-02-10	86	359000
10000920	Herd1	735	1	H1C121	H1C735	2019-05-07	2019-03-27	41	11000
10000922	Herd1	735	3	H1C121	H1C735	2019-05-07	2019-03-27	41	17000
10000923	Herd1	735	4	H1C121	H1C735	2019-05-07	2019-03-27	41	10000
10000936	Herd1	1910	1	H1C93	H1C1910	2019-05-07	2019-03-18	50	945000
10000937	Herd1	1910	2	H1C93	H1C1910	2019-05-07	2019-03-18	50	6734000
10000938	Herd1	1910	3	H1C93	H1C1910	2019-05-07	2019-03-18	50	12000
10000939	Herd1	1910	4	H1C93	H1C1910	2019-05-07	2019-03-18	50	27000
10000968	Herd1	4375	1	H1C34	H1C4375	2019-05-21	2019-02-10	100	71000
10000969	Herd1	4375	2	H1C34	H1C4375	2019-05-21	2019-02-10	100	153000
10000970	Herd1	4375	3	H1C34	H1C4375	2019-05-21	2019-02-10	100	1887000
10000984	Herd1	1910	1	H1C93	H1C1910	2019-05-21	2019-03-18	64	89000
10000985	Herd1	1910	2	H1C93	H1C1910	2019-05-21	2019-03-18	64	4648000
10000986	Herd1	1910	4	H1C93	H1C1910	2019-05-21	2019-03-18	64	169000
10001040	Herd1	1939	2	H1C50	H1C1939	2019-05-21	2019-02-16	94	32000
10001041	Herd1	1939	3	H1C50	H1C1939	2019-05-21	2019-02-16	94	107000
10001042	Herd1	1939	4	H1C50	H1C1939	2019-05-21	2019-02-16	94	5099000
10001071	Herd1	2198	1	H1C61	H1C2198	2019-05-21	2019-02-16	94	9000
10001072	Herd1	2198	2	H1C61	H1C2198	2019-05-21	2019-02-16	94	12000
10001073	Herd1	2198	3	H1C61	H1C2198	2019-05-21	2019-02-16	94	11000
10001074	Herd1	2198	4	H1C61	H1C2198	2019-05-21	2019-02-16	94	7000
10001091	Herd1	735	1	H1C121	H1C735	2019-05-21	2019-03-27	55	14000
10001092	Herd1	735	2	H1C121	H1C735	2019-05-21	2019-03-27	55	12000
10001154	Herd1	4375	1	H1C34	H1C4375	2019-06-04	2019-02-10	114	51000
10001155	Herd1	4375	2	H1C34	H1C4375	2019-06-04	2019-02-10	114	35000
10001156	Herd1	4375	3	H1C34	H1C4375	2019-06-04	2019-02-10	114	720000
10001157	Herd1	4375	4	H1C34	H1C4375	2019-06-04	2019-02-10	114	200000
10001197	Herd1	2198	1	H1C61	H1C2198	2019-06-04	2019-02-16	108	10000
10001198	Herd1	2198	2	H1C61	H1C2198	2019-06-04	2019-02-16	108	9000
10001199	Herd1	2198	3	H1C61	H1C2198	2019-06-04	2019-02-16	108	9000
10001200	Herd1	2198	4	H1C61	H1C2198	2019-06-04	2019-02-16	108	12000
10001223	Herd1	1939	3	H1C50	H1C1939	2019-06-04	2019-02-16	108	104000
10001224	Herd1	1939	4	H1C50	H1C1939	2019-06-04	2019-02-16	108	54000
10001229	Herd1	1910	1	H1C93	H1C1910	2019-06-04	2019-03-18	78	8582000
10001322	Herd1	2198	1	H1C61	H1C2198	2019-06-18	2019-02-16	122	No data
10001324	Herd1	2198	3	H1C61	H1C2198	2019-06-18	2019-02-16	122	No data
10001325	Herd1	2198	4	H1C61	H1C2198	2019-06-18	2019-02-16	122	No data
10001394	Herd1	4375	1	H1C34	H1C4375	2019-06-18	2019-02-10	128	31000
10001395	Herd1	4375	2	H1C34	H1C4375	2019-06-18	2019-02-10	128	22000
10001396	Herd1	4375	3	H1C34	H1C4375	2019-06-18	2019-02-10	128	878000
10001397	Herd1	4375	4	H1C34	H1C4375	2019-06-18	2019-02-10	128	169000
10001403	Herd1	735	2	H1C121	H1C735	2019-06-18	2019-03-27	83	130000
10001404	Herd1	735	3	H1C121	H1C735	2019-06-18	2019-03-27	83	66000
10001405	Herd1	735	4	H1C121	H1C735	2019-06-18	2019-03-27	83	1036000
10001418	Herd1	1939	2	H1C50	H1C1939	2019-06-18	2019-02-16	122	41000
10001419	Herd1	1939	3	H1C50	H1C1939	2019-06-18	2019-02-16	122	18000
10001420	Herd1	1939	4	H1C50	H1C1939	2019-06-18	2019-02-16	122	70000
10001421	Herd1	1910	1	H1C93	H1C1910	2019-06-18	2019-03-18	92	2646000
10001422	Herd1	1910	2	H1C93	H1C1910	2019-06-18	2019-03-18	92	1113000
10001423	Herd1	1910	4	H1C93	H1C1910	2019-06-18	2019-03-18	92	1927000
10001441	Herd1	4375	1	H1C34	H1C4375	2019-07-02	2019-02-10	128	31000
10001442	Herd1	4375	2	H1C34	H1C4375	2019-07-02	2019-02-10	142	52000
10001443	Herd1	4375	3	H1C34	H1C4375	2019-07-02	2019-02-10	142	462000
10001444	Herd1	4375	4	H1C34	H1C4375	2019-07-02	2019-02-10	142	139000
10001446	Herd1	1910	2	H1C93	H1C1910	2019-07-02	2019-03-18	106	2553000
10001447	Herd1	1910	4	H1C93	H1C1910	2019-07-02	2019-03-18	106	2127000
10001463	Herd1	2198	1	H1C61	H1C2198	2019-07-02	2019-02-16	136	6000
10001464	Herd1	2198	2	H1C61	H1C2198	2019-07-02	2019-02-16	136	6000
10001465	Herd1	2198	3	H1C61	H1C2198	2019-07-02	2019-02-16	136	6000
10001466	Herd1	2198	4	H1C61	H1C2198	2019-07-02	2019-02-16	136	16000
10001479	Herd1	1939	1	H1C50	H1C1939	2019-07-02	2019-02-16	136	390000
10001481	Herd1	1939	3	H1C50	H1C1939	2019-07-02	2019-02-16	136	31000
10001482	Herd1	1939	4	H1C50	H1C1939	2019-07-02	2019-02-16	136	24000
10001578	Herd1	735	1	H1C121	H1C735	2019-07-02	2019-03-27	97	28000
10001580	Herd1	735	3	H1C121	H1C735	2019-07-02	2019-03-27	97	27000
10001581	Herd1	735	4	H1C121	H1C735	2019-07-02	2019-03-27	97	187000
10001688	Herd1	1939	2	H1C50	H1C1939	2019-07-16	2019-02-16	150	45000
10001689	Herd1	1939	3	H1C50	H1C1939	2019-07-16	2019-02-16	150	25000
10001714	Herd1	2198	1	H1C61	H1C2198	2019-07-16	2019-02-16	150	3000
10001715	Herd1	2198	2	H1C61	H1C2198	2019-07-16	2019-02-16	150	9000
10001717	Herd1	2198	4	H1C61	H1C2198	2019-07-16	2019-02-16	150	5000
10001730	Herd1	735	1	H1C121	H1C735	2019-07-16	2019-03-27	111	46000
10001731	Herd1	735	2	H1C121	H1C735	2019-07-16	2019-03-27	111	120000
10001754	Herd1	1910	1	H1C93	H1C1910	2019-07-16	2019-03-18	120	2657000
10001755	Herd1	1910	2	H1C93	H1C1910	2019-07-16	2019-03-18	120	3900000
10001756	Herd1	1910	4	H1C93	H1C1910	2019-07-16	2019-03-18	120	3039000
10001763	Herd1	4375	3	H1C34	H1C4375	2019-07-16	2019-02-10	156	781000
10001851	Herd1	8232	1	H1C84	H1C8232	2019-07-30	2019-07-22	8	No data
10001852	Herd1	8232	2	H1C84	H1C8232	2019-07-30	2019-07-22	8	No data
10001853	Herd1	8232	3	H1C84	H1C8232	2019-07-30	2019-07-22	8	No data
10001854	Herd1	8232	4	H1C84	H1C8232	2019-07-30	2019-07-22	8	No data
10001859	Herd1	1910	1	H1C93	H1C1910	2019-07-30	2019-03-18	134	No data
10001860	Herd1	1910	2	H1C93	H1C1910	2019-07-30	2019-03-18	134	No data
10001861	Herd1	1910	4	H1C93	H1C1910	2019-07-30	2019-03-18	134	No data
10001893	Herd1	735	1	H1C121	H1C735	2019-07-30	2019-03-27	125	17000
10001894	Herd1	735	2	H1C121	H1C735	2019-07-30	2019-03-27	125	15000
10001895	Herd1	735	3	H1C121	H1C735	2019-07-30	2019-03-27	125	7000
10001897	Herd1	2198	1	H1C61	H1C2198	2019-07-30	2019-02-16	164	10000
10001898	Herd1	2198	2	H1C61	H1C2198	2019-07-30	2019-02-16	164	14000
10001900	Herd1	2198	4	H1C61	H1C2198	2019-07-30	2019-02-16	164	9000
10001927	Herd1	4375	1	H1C34	H1C4375	2019-07-30	2019-02-10	170	173000
10001929	Herd1	4375	3	H1C34	H1C4375	2019-07-30	2019-02-10	170	742000
10001930	Herd1	4375	4	H1C34	H1C4375	2019-07-30	2019-02-10	170	485000
10001943	Herd1	1939	2	H1C50	H1C1939	2019-07-30	2019-02-16	164	54000
10001945	Herd1	1939	4	H1C50	H1C1939	2019-07-30	2019-02-16	164	28000
10002086	Herd1	1939	2	H1C50	H1C1939	2019-08-13	2019-02-16	178	68000
10002087	Herd1	1939	3	H1C50	H1C1939	2019-08-13	2019-02-16	178	30000
10002088	Herd1	1939	4	H1C50	H1C1939	2019-08-13	2019-02-16	178	49000
10002097	Herd1	735	1	H1C121	H1C735	2019-08-13	2019-03-27	139	17000
10002098	Herd1	735	2	H1C121	H1C735	2019-08-13	2019-03-27	139	61000
10002099	Herd1	735	3	H1C121	H1C735	2019-08-13	2019-03-27	139	19000
10002100	Herd1	735	4	H1C121	H1C735	2019-08-13	2019-03-27	139	49000
10002109	Herd1	8232	1	H1C84	H1C8232	2019-08-13	2019-07-22	22	50000
10002110	Herd1	8232	2	H1C84	H1C8232	2019-08-13	2019-07-22	22	34000
10002111	Herd1	8232	3	H1C84	H1C8232	2019-08-13	2019-07-22	22	14000
10002112	Herd1	8232	4	H1C84	H1C8232	2019-08-13	2019-07-22	22	21000
10002137	Herd1	1910	1	H1C93	H1C1910	2019-08-13	2019-03-18	148	115000
10002138	Herd1	1910	2	H1C93	H1C1910	2019-08-13	2019-03-18	148	146000
10002139	Herd1	1910	4	H1C93	H1C1910	2019-08-13	2019-03-18	148	248000
10002156	Herd1	4375	1	H1C34	H1C4375	2019-08-13	2019-02-10	184	104000
10002157	Herd1	4375	2	H1C34	H1C4375	2019-08-13	2019-02-10	184	1230000
10002158	Herd1	4375	3	H1C34	H1C4375	2019-08-13	2019-02-10	184	665000
10002159	Herd1	4375	4	H1C34	H1C4375	2019-08-13	2019-02-10	184	695000
10002238	Herd1	2198	1	H1C61	H1C2198	2019-08-13	2019-02-16	178	105000
10002239	Herd1	2198	2	H1C61	H1C2198	2019-08-13	2019-02-16	178	26000
10002240	Herd1	2198	3	H1C61	H1C2198	2019-08-13	2019-02-16	178	65000
10002292	Herd1	1910	1	H1C93	H1C1910	2019-08-27	2019-03-18	162	509000
10002293	Herd1	1910	2	H1C93	H1C1910	2019-08-27	2019-03-18	162	681000
10002294	Herd1	1910	4	H1C93	H1C1910	2019-08-27	2019-03-18	162	302000
10002298	Herd1	735	1	H1C121	H1C735	2019-08-27	2019-03-27	153	31000
10002301	Herd1	735	4	H1C121	H1C735	2019-08-27	2019-03-27	153	61000
10002391	Herd1	8232	2	H1C84	H1C8232	2019-08-27	2019-07-22	36	24000
10002392	Herd1	8232	3	H1C84	H1C8232	2019-08-27	2019-07-22	36	12000
10002393	Herd1	8232	4	H1C84	H1C8232	2019-08-27	2019-07-22	36	9000
10002413	Herd1	2198	1	H1C61	H1C2198	2019-08-27	2019-02-16	192	34000
10002414	Herd1	2198	2	H1C61	H1C2198	2019-08-27	2019-02-16	192	33000
10002475	Herd1	4375	1	H1C34	H1C4375	2019-08-27	2019-02-10	198	111000
10002476	Herd1	4375	2	H1C34	H1C4375	2019-08-27	2019-02-10	198	729000
10002477	Herd1	4375	3	H1C34	H1C4375	2019-08-27	2019-02-10	198	673000
10002478	Herd1	4375	4	H1C34	H1C4375	2019-08-27	2019-02-10	198	356000
10002479	Herd1	1939	2	H1C50	H1C1939	2019-08-27	2019-02-16	192	127000
10002480	Herd1	1939	3	H1C50	H1C1939	2019-08-27	2019-02-16	192	47000
10002481	Herd1	1939	4	H1C50	H1C1939	2019-08-27	2019-02-16	192	315000
10002532	Herd1	4375	1	H1C34	H1C4375	2019-09-10	2019-02-10	212	168000
10002533	Herd1	4375	2	H1C34	H1C4375	2019-09-10	2019-02-10	212	609000
10002535	Herd1	4375	4	H1C34	H1C4375	2019-09-10	2019-02-10	212	407000
10002596	Herd1	2198	1	H1C61	H1C2198	2019-09-10	2019-02-16	206	29000
10002597	Herd1	2198	2	H1C61	H1C2198	2019-09-10	2019-02-16	206	25000
10002598	Herd1	2198	3	H1C61	H1C2198	2019-09-10	2019-02-16	206	76000
10002599	Herd1	2198	4	H1C61	H1C2198	2019-09-10	2019-02-16	206	13000
10002600	Herd1	735	1	H1C121	H1C735	2019-09-10	2019-03-27	167	45000
10002601	Herd1	735	2	H1C121	H1C735	2019-09-10	2019-03-27	167	82000
10002602	Herd1	735	3	H1C121	H1C735	2019-09-10	2019-03-27	167	90000
10002603	Herd1	735	4	H1C121	H1C735	2019-09-10	2019-03-27	167	No data
10002683	Herd1	8232	1	H1C84	H1C8232	2019-09-10	2019-07-22	50	18000
10002684	Herd1	8232	2	H1C84	H1C8232	2019-09-10	2019-07-22	50	54000
10002685	Herd1	8232	3	H1C84	H1C8232	2019-09-10	2019-07-22	50	12000
10002686	Herd1	8232	4	H1C84	H1C8232	2019-09-10	2019-07-22	50	94000
10002690	Herd1	1939	1	H1C50	H1C1939	2019-09-10	2019-02-16	206	22000
10002692	Herd1	1939	3	H1C50	H1C1939	2019-09-10	2019-02-16	206	7000
10002693	Herd1	1939	4	H1C50	H1C1939	2019-09-10	2019-02-16	206	21000
10002694	Herd1	1910	1	H1C93	H1C1910	2019-09-10	2019-03-18	176	1081000
10002695	Herd1	1910	2	H1C93	H1C1910	2019-09-10	2019-03-18	176	337000
10002696	Herd1	1910	4	H1C93	H1C1910	2019-09-10	2019-03-18	176	No data
10002757	Herd1	4375	1	H1C34	H1C4375	2019-09-24	2019-02-10	226	No data
10002758	Herd1	4375	2	H1C34	H1C4375	2019-09-24	2019-02-10	226	No data
10002759	Herd1	4375	3	H1C34	H1C4375	2019-09-24	2019-02-10	226	No data
10002760	Herd1	4375	4	H1C34	H1C4375	2019-09-24	2019-02-10	226	No data
10002789	Herd1	735	1	H1C121	H1C735	2019-09-24	2019-03-27	181	No data
10002790	Herd1	735	2	H1C121	H1C735	2019-09-24	2019-03-27	181	No data
10002791	Herd1	735	3	H1C121	H1C735	2019-09-24	2019-03-27	181	No data
10002792	Herd1	735	4	H1C121	H1C735	2019-09-24	2019-03-27	181	No data
10002797	Herd1	1910	1	H1C93	H1C1910	2019-09-24	2019-03-18	190	No data
10002798	Herd1	1910	2	H1C93	H1C1910	2019-09-24	2019-03-18	190	No data
10002855	Herd1	2198	1	H1C61	H1C2198	2019-09-24	2019-02-16	220	276000
10002856	Herd1	2198	2	H1C61	H1C2198	2019-09-24	2019-02-16	220	33000
10002857	Herd1	2198	3	H1C61	H1C2198	2019-09-24	2019-02-16	220	152000
10002858	Herd1	2198	4	H1C61	H1C2198	2019-09-24	2019-02-16	220	193000
10002898	Herd1	1939	1	H1C50	H1C1939	2019-09-24	2019-02-16	220	24000
10002899	Herd1	1939	2	H1C50	H1C1939	2019-09-24	2019-02-16	220	30000
10002900	Herd1	1939	3	H1C50	H1C1939	2019-09-24	2019-02-16	220	31000
10002931	Herd1	8232	2	H1C84	H1C8232	2019-09-24	2019-07-22	64	219000
10002932	Herd1	8232	3	H1C84	H1C8232	2019-09-24	2019-07-22	64	24000
10002933	Herd1	8232	4	H1C84	H1C8232	2019-09-24	2019-07-22	64	24000
10003081	Herd1	1910	1	H1C93	H1C1910	2019-10-08	2019-03-18	204	No data
10003082	Herd1	1910	2	H1C93	H1C1910	2019-10-08	2019-03-18	204	No data
10003083	Herd1	1910	4	H1C93	H1C1910	2019-10-08	2019-03-18	204	No data
10003088	Herd1	735	1	H1C121	H1C735	2019-10-08	2019-03-27	195	No data
10003089	Herd1	735	2	H1C121	H1C735	2019-10-08	2019-03-27	195	No data
10003091	Herd1	735	2	H1C121	H1C735	2019-10-08	2019-03-27	195	No data
10003148	Herd1	4375	1	H1C34	H1C4375	2019-10-08	2019-02-10	240	No data
10003149	Herd1	4375	2	H1C34	H1C4375	2019-10-08	2019-02-10	240	No data
10003150	Herd1	4375	3	H1C34	H1C4375	2019-10-08	2019-02-10	240	No data
10003151	Herd1	4375	4	H1C34	H1C4375	2019-10-08	2019-02-10	240	No data
10003171	Herd1	1939	1	H1C50	H1C1939	2019-10-08	2019-02-16	234	No data
10003172	Herd1	1939	2	H1C50	H1C1939	2019-10-08	2019-02-16	234	No data
10003173	Herd1	1939	3	H1C50	H1C1939	2019-10-08	2019-02-16	234	No data
10003174	Herd1	1939	4	H1C50	H1C1939	2019-10-08	2019-02-16	234	No data
10003183	Herd1	8232	1	H1C84	H1C8232	2019-10-08	2019-07-22	78	No data
10003184	Herd1	8232	2	H1C84	H1C8232	2019-10-08	2019-07-22	78	No data
10003185	Herd1	8232	3	H1C84	H1C8232	2019-10-08	2019-07-22	78	No data
10003188	Herd1	2198	2	H1C61	H1C2198	2019-10-08	2019-02-16	234	No data
10003189	Herd1	2198	3	H1C61	H1C2198	2019-10-08	2019-02-16	234	No data
10003190	Herd1	2198	4	H1C61	H1C2198	2019-10-08	2019-02-16	234	No data
10003219	Herd1	1910	1	H1C93	H1C1910	2019-10-22	2019-03-18	218	63000
10003220	Herd1	1910	2	H1C93	H1C1910	2019-10-22	2019-03-18	218	133000
10003221	Herd1	1910	4	H1C93	H1C1910	2019-10-22	2019-03-18	218	56000
10003230	Herd1	0735	1	H1C0735	H1C0735	2019-10-22	2019-03-27	209	26000
10003231	Herd1	0735	2	H1C0735	H1C0735	2019-10-22	2019-03-27	209	70000
10003232	Herd1	0735	3	H1C0735	H1C0735	2019-10-22	2019-03-27	209	65000
10003309	Herd1	1939	1	H1C50	H1C1939	2019-10-22	2019-02-16	248	21000
10003310	Herd1	1939	2	H1C50	H1C1939	2019-10-22	2019-02-16	248	10000
10003311	Herd1	1939	3	H1C50	H1C1939	2019-10-22	2019-02-16	248	100000
10003312	Herd1	1939	4	H1C50	H1C1939	2019-10-22	2019-02-16	248	6000
10003341	Herd1	4375	1	H1C34	H1C4375	2019-10-22	2019-02-10	254	288000
10003342	Herd1	4375	2	H1C34	H1C4375	2019-10-22	2019-02-10	254	445000
10003343	Herd1	4375	3	H1C34	H1C4375	2019-10-22	2019-02-10	254	515000
10003344	Herd1	4375	4	H1C34	H1C4375	2019-10-22	2019-02-10	254	469000
10003358	Herd1	2198	2	H1C61	H1C2198	2019-10-22	2019-02-16	248	278000
10003359	Herd1	2198	3	H1C61	H1C2198	2019-10-22	2019-02-16	248	81000
10003360	Herd1	2198	4	H1C61	H1C2198	2019-10-22	2019-02-16	248	17000
10003369	Herd1	8232	1	H1C84	H1C8232	2019-10-22	2019-07-22	92	21000
10003370	Herd1	8232	2	H1C84	H1C8232	2019-10-22	2019-07-22	92	66000
10003371	Herd1	8232	3	H1C84	H1C8232	2019-10-22	2019-07-22	92	15000
10003372	Herd1	8232	4	H1C84	H1C8232	2019-10-22	2019-07-22	92	12000
10003451	Herd1	8232	1	H1C84	H1C8232	2019-11-05	2019-07-22	106	No data
10003452	Herd1	8232	2	H1C84	H1C8232	2019-11-05	2019-07-22	106	No data
10003453	Herd1	8232	3	H1C84	H1C8232	2019-11-05	2019-07-22	106	No data
10003454	Herd1	8232	4	H1C84	H1C8232	2019-11-05	2019-07-22	106	No data
10003468	Herd1	1939	3	H1C50	H1C1939	2019-11-05	2019-02-16	262	No data
10003469	Herd1	1939	4	H1C50	H1C1939	2019-11-05	2019-02-16	262	No data
10003550	Herd1	8232	1	H1C84	H1C8232	2019-11-19	2019-07-22	120	31000
10003552	Herd1	8232	3	H1C84	H1C8232	2019-11-19	2019-07-22	120	17000
10003558	Herd1	2198	1	H1C61	H1C2198	2019-11-19	2019-02-16	276	375000
10003559	Herd1	2198	2	H1C61	H1C2198	2019-11-19	2019-02-16	276	254000
10003561	Herd1	2198	4	H1C61	H1C2198	2019-11-19	2019-02-16	276	9000
10003573	Herd1	0735	1	H1C0735	H1C0735	2019-11-19	2019-03-27	237	38000
10003574	Herd1	0735	2	H1C0735	H1C0735	2019-11-19	2019-03-27	237	123000
10003575	Herd1	0735	3	H1C0735	H1C0735	2019-11-19	2019-03-27	237	42000
10003576	Herd1	0735	4	H1C0735	H1C0735	2019-11-19	2019-03-27	237	31000
10003695	Herd1	1939	1	H1C50	H1C1939	2019-11-19	2019-02-16	276	34000
10003697	Herd1	1939	3	H1C50	H1C1939	2019-11-19	2019-02-16	276	28000
10003698	Herd1	1939	4	H1C50	H1C1939	2019-11-19	2019-02-16	276	335000
10003749	Herd1	1910	1	H1C93	H1C1910	2019-11-19	2019-03-18	246	723000
10003847	Herd1	8232	1	H1C84	H1C8232	2019-12-03	2019-07-22	134	13000
10003848	Herd1	8232	2	H1C84	H1C8232	2019-12-03	2019-07-22	134	29000
10003849	Herd1	8232	3	H1C84	H1C8232	2019-12-03	2019-07-22	134	13000
10003850	Herd1	8232	4	H1C84	H1C8232	2019-12-03	2019-07-22	134	No data
10003949	Herd1	2198	1	H1C61	H1C2198	2019-12-03	2019-02-16	290	192000
10003951	Herd1	2198	3	H1C61	H1C2198	2019-12-03	2019-02-16	290	46000
10003952	Herd1	2198	4	H1C61	H1C2198	2019-12-03	2019-02-16	290	17000
10004201	Herd1	8232	2	H1C84	H1C8232	2019-12-17	2019-07-22	148	No data
10004203	Herd1	8232	4	H1C84	H1C8232	2019-12-17	2019-07-22	148	No data
10004653	Herd1	8232	1	H1C84	H1C8232	2020-01-28	2019-07-22	190	75000
10004654	Herd1	8232	2	H1C84	H1C8232	2020-01-28	2019-07-22	190	39000
10004655	Herd1	8232	3	H1C84	H1C8232	2020-01-28	2019-07-22	190	96000
10004656	Herd1	8232	4	H1C84	H1C8232	2020-01-28	2019-07-22	190	204000
10004861	Herd1	8232	1	H1C84	H1C8232	2020-02-11	2019-07-22	204	16000
10004862	Herd1	8232	2	H1C84	H1C8232	2020-02-11	2019-07-22	204	26000
10004863	Herd1	8232	3	H1C84	H1C8232	2020-02-11	2019-07-22	204	61000
10004864	Herd1	8232	4	H1C84	H1C8232	2020-02-11	2019-07-22	204	159000
10005065	Herd1	8232	1	H1C84	H1C8232	2020-02-25	2019-07-22	218	38000
10005066	Herd1	8232	2	H1C84	H1C8232	2020-02-25	2019-07-22	218	41000
10005067	Herd1	8232	3	H1C84	H1C8232	2020-02-25	2019-07-22	218	99000
10005068	Herd1	8232	4	H1C84	H1C8232	2020-02-25	2019-07-22	218	225000
10005230	Herd1	8232	1	H1C84	H1C8232	2020-03-10	2019-07-22	232	No data
10005231	Herd1	8232	2	H1C84	H1C8232	2020-03-10	2019-07-22	232	No data
10005232	Herd1	8232	3	H1C84	H1C8232	2020-03-10	2019-07-22	232	No data
10005233	Herd1	8232	4	H1C84	H1C8232	2020-03-10	2019-07-22	232	No data
11000052	Herd1	4375	3	H1C34	H1C4375	2020-02-11	2020-01-30	12	No data
11000057	Herd1	0735	3	H1C0735	H1C0735	2019-06-03	2019-03-27	68	No data
11000058	Herd1	1939	2	H1C50	H1C1939	2020-02-03	2019-02-16	352	No data
11000068	Herd1	8232	4	H1C84	H1C8232	2019-10-25	2019-07-22	95	No data
20000140	Herd2	6562	1	H2C20	H2C6562	2019-01-29	2018-04-12	292	12000
20000141	Herd2	6562	2	H2C20	H2C6562	2019-01-29	2018-04-12	292	36000
20000142	Herd2	6562	3	H2C20	H2C6562	2019-01-29	2018-04-12	292	10000
20000143	Herd2	6562	4	H2C20	H2C6562	2019-01-29	2018-04-12	292	17000
20000200	Herd2	6562	1	H2C20	H2C6562	2019-02-12	2018-04-12	306	24000
20000201	Herd2	6562	2	H2C20	H2C6562	2019-02-12	2018-04-12	306	34000
20000202	Herd2	6562	3	H2C20	H2C6562	2019-02-12	2018-04-12	306	97000
20000203	Herd2	6562	4	H2C20	H2C6562	2019-02-12	2018-04-12	306	91000
20000289	Herd2	7481	2	H2C78	H2C7481	2019-03-12	2019-03-04	8	24000
20000291	Herd2	7481	4	H2C78	H2C7481	2019-03-12	2019-03-04	8	61000
20000357	Herd2	7481	2	H2C78	H2C7481	2019-03-26	2019-03-04	22	No data
20000359	Herd2	7481	4	H2C78	H2C7481	2019-03-26	2019-03-04	22	No data
20000425	Herd2	7481	2	H2C78	H2C7481	2019-04-09	2019-03-04	36	71000
20000426	Herd2	7481	3	H2C78	H2C7481	2019-04-09	2019-03-04	36	221000
20000427	Herd2	7481	4	H2C78	H2C7481	2019-04-09	2019-03-04	36	19000
20000488	Herd2	6562	1	H2C20	H2C6562	2019-04-23	2019-04-19	4	133000
20000489	Herd2	6562	2	H2C20	H2C6562	2019-04-23	2019-04-19	4	481000
20000490	Herd2	6562	3	H2C20	H2C6562	2019-04-23	2019-04-19	4	119000
20000491	Herd2	6562	4	H2C20	H2C6562	2019-04-23	2019-04-19	4	200000
20000541	Herd2	7481	2	H2C78	H2C7481	2019-04-23	2019-03-04	50	113000
20000543	Herd2	7481	4	H2C78	H2C7481	2019-04-23	2019-03-04	50	29000
20000611	Herd2	7481	2	H2C78	H2C7481	2019-05-07	2019-03-04	64	29000
20000613	Herd2	7481	4	H2C78	H2C7481	2019-05-07	2019-03-04	64	32000
20000642	Herd2	6562	1	H2C20	H2C6562	2019-05-07	2019-04-19	18	11000
20000643	Herd2	6562	2	H2C20	H2C6562	2019-05-07	2019-04-19	18	14000
20000644	Herd2	6562	3	H2C20	H2C6562	2019-05-07	2019-04-19	18	19000
20000645	Herd2	6562	4	H2C20	H2C6562	2019-05-07	2019-04-19	18	14000
20000670	Herd2	6562	1	H2C20	H2C6562	2019-05-21	2019-04-19	32	83000
20000671	Herd2	6562	2	H2C20	H2C6562	2019-05-21	2019-04-19	32	28000
20000672	Herd2	6562	3	H2C20	H2C6562	2019-05-21	2019-04-19	32	18000
20000673	Herd2	6562	4	H2C20	H2C6562	2019-05-21	2019-04-19	32	33000
20000732	Herd2	27347	1	H2C32	H2C27347	2019-05-21	2018-08-15	279	53000
20000735	Herd2	27347	4	H2C32	H2C27347	2019-05-21	2018-08-15	279	167000
20000736	Herd2	7481	1	H2C78	H2C7481	2019-05-21	2019-03-04	78	227000
20000737	Herd2	7481	2	H2C78	H2C7481	2019-05-21	2019-03-04	78	22000
20000739	Herd2	7481	4	H2C78	H2C7481	2019-05-21	2019-03-04	78	99000
20000770	Herd2	27347	3	H2C32	H2C27347	2019-06-04	2018-08-15	293	752000
20000771	Herd2	27347	4	H2C32	H2C27347	2019-06-04	2018-08-15	293	1744000
20000805	Herd2	7481	2	H2C78	H2C7481	2019-06-04	2019-03-04	92	No data
20000807	Herd2	7481	4	H2C78	H2C7481	2019-06-04	2019-03-04	92	37000
20000817	Herd2	6562	2	H2C20	H2C6562	2019-06-04	2019-04-19	46	19000
20000819	Herd2	6562	4	H2C20	H2C6562	2019-06-04	2019-04-19	46	20000
20000906	Herd2	6562	2	H2C20	H2C6562	2019-06-18	2019-04-19	60	No data
20000908	Herd2	6562	4	H2C20	H2C6562	2019-06-18	2019-04-19	60	No data
20000942	Herd2	7481	2	H2C78	H2C7481	2019-06-18	2019-03-04	106	No data
20000943	Herd2	7481	3	H2C78	H2C7481	2019-06-18	2019-03-04	106	No data
20001034	Herd2	27296	1	H2C70	H2C27296	2019-07-02	2018-07-08	359	788000
20001035	Herd2	27296	2	H2C70	H2C27296	2019-07-02	2018-07-08	359	1031000
20001036	Herd2	27296	3	H2C70	H2C27296	2019-07-02	2018-07-08	359	489000
20001037	Herd2	27296	4	H2C70	H2C27296	2019-07-02	2018-07-08	359	1281000
20001047	Herd2	7481	2	H2C78	H2C7481	2019-07-02	2019-03-04	120	28000
20001048	Herd2	7481	3	H2C78	H2C7481	2019-07-02	2019-03-04	120	206000
20001049	Herd2	7481	4	H2C78	H2C7481	2019-07-02	2019-03-04	120	58000
20001069	Herd2	6562	1	H2C20	H2C6562	2019-07-02	2019-04-19	74	47000
20001070	Herd2	6562	2	H2C20	H2C6562	2019-07-02	2019-04-19	74	8000
20001071	Herd2	6562	3	H2C20	H2C6562	2019-07-02	2019-04-19	74	80000
20001161	Herd2	7481	3	H2C78	H2C7481	2019-07-16	2019-03-04	134	67000
20001162	Herd2	7481	4	H2C78	H2C7481	2019-07-16	2019-03-04	134	64000
20001172	Herd2	27296	2	H2C70	H2C27296	2019-07-16	2018-07-08	373	1125000
20001173	Herd2	27296	3	H2C70	H2C27296	2019-07-16	2018-07-08	373	682000
20001174	Herd2	27296	4	H2C70	H2C27296	2019-07-16	2018-07-08	373	1301000
20001175	Herd2	6562	1	H2C20	H2C6562	2019-07-16	2019-04-19	88	47000
20001176	Herd2	6562	2	H2C20	H2C6562	2019-07-16	2019-04-19	88	92000
20001177	Herd2	6562	3	H2C20	H2C6562	2019-07-16	2019-04-19	88	48000
20001178	Herd2	6562	4	H2C20	H2C6562	2019-07-16	2019-04-19	88	16000
20001234	Herd2	7481	1	H2C78	H2C7481	2019-07-30	2019-03-04	148	965000
20001235	Herd2	7481	2	H2C78	H2C7481	2019-07-30	2019-03-04	148	13000
20001237	Herd2	7481	4	H2C78	H2C7481	2019-07-30	2019-03-04	148	23000
20001250	Herd2	87399	1	H2C21	H2C87399	2019-07-30	2018-10-11	292	No data
20001300	Herd2	6562	2	H2C20	H2C6562	2019-07-30	2019-04-19	102	No data
20001335	Herd2	7481	2	H2C78	H2C7481	2019-08-13	2019-03-04	162	106000
20001337	Herd2	7481	4	H2C78	H2C7481	2019-08-13	2019-03-04	162	23000
20001364	Herd2	6562	3	H2C20	H2C6562	2019-08-13	2019-04-19	116	78000
20001365	Herd2	6562	4	H2C20	H2C6562	2019-08-13	2019-04-19	116	32000
20001459	Herd2	6562	1	H2C20	H2C6562	2019-08-27	2019-04-19	130	28000
20001460	Herd2	6562	2	H2C20	H2C6562	2019-08-27	2019-04-19	130	32000
20001461	Herd2	6562	3	H2C20	H2C6562	2019-08-27	2019-04-19	130	18000
20001471	Herd2	7481	2	H2C78	H2C7481	2019-08-27	2019-03-04	176	12000
20001473	Herd2	7481	4	H2C78	H2C7481	2019-08-27	2019-03-04	176	9000
20001498	Herd2	27347	1	H2C32	H2C27347	2019-08-27	2019-08-16	11	19000
20001499	Herd2	27347	2	H2C32	H2C27347	2019-08-27	2019-08-16	11	29000
20001500	Herd2	27347	3	H2C32	H2C27347	2019-08-27	2019-08-16	11	20000
20001501	Herd2	27347	4	H2C32	H2C27347	2019-08-27	2019-08-16	11	53579000
20001653	Herd2	27347	1	H2C32	H2C27347	2019-09-10	2019-08-16	25	123000
20001654	Herd2	27347	2	H2C32	H2C27347	2019-09-10	2019-08-16	25	72000
20001655	Herd2	27347	3	H2C32	H2C27347	2019-09-10	2019-08-16	25	No data
20001665	Herd2	6562	1	H2C20	H2C6562	2019-09-10	2019-04-19	144	73000
20001666	Herd2	6562	2	H2C20	H2C6562	2019-09-10	2019-04-19	144	99000
20001667	Herd2	6562	3	H2C20	H2C6562	2019-09-10	2019-04-19	144	48000
20001668	Herd2	6562	4	H2C20	H2C6562	2019-09-10	2019-04-19	144	19000
20001677	Herd2	7481	2	H2C78	H2C7481	2019-09-10	2019-03-04	190	34000
20001679	Herd2	7481	4	H2C78	H2C7481	2019-09-10	2019-03-04	190	46000
20001727	Herd2	27296	1	H2C70	H2C27296	2019-09-24	2019-09-17	7	No data
20001730	Herd2	27296	4	H2C70	H2C27296	2019-09-24	2019-09-17	7	No data
20001756	Herd2	27347	2	H2C32	H2C27347	2019-09-24	2019-08-16	39	No data
20001757	Herd2	27347	3	H2C32	H2C27347	2019-09-24	2019-08-16	39	No data
20001758	Herd2	27347	4	H2C32	H2C27347	2019-09-24	2019-08-16	39	No data
20001828	Herd2	7481	2	H2C78	H2C7481	2019-09-24	2019-03-04	204	No data
20001830	Herd2	7481	4	H2C78	H2C7481	2019-09-24	2019-03-04	204	No data
20001831	Herd2	6562	1	H2C20	H2C6562	2019-09-24	2019-04-19	158	No data
20001832	Herd2	6562	2	H2C20	H2C6562	2019-09-24	2019-04-19	158	No data
20001834	Herd2	6562	4	H2C20	H2C6562	2019-09-24	2019-04-19	158	No data
20001915	Herd2	6562	1	H2C20	H2C6562	2019-10-08	2019-04-19	172	No data
20001917	Herd2	6562	3	H2C20	H2C6562	2019-10-08	2019-04-19	172	No data
20001974	Herd2	7481	2	H2C78	H2C7481	2019-10-08	2019-03-04	218	No data
20001976	Herd2	7481	4	H2C78	H2C7481	2019-10-08	2019-03-04	218	No data
20001977	Herd2	27296	1	H2C70	H2C27296	2019-10-08	2019-09-17	21	No data
20001978	Herd2	27296	2	H2C70	H2C27296	2019-10-08	2019-09-17	21	No data
20001979	Herd2	27296	3	H2C70	H2C27296	2019-10-08	2019-09-17	21	No data
20001980	Herd2	27296	4	H2C70	H2C27296	2019-10-08	2019-09-17	21	No data
20002023	Herd2	27347	3	H2C32	H2C27347	2019-10-08	2019-08-16	53	No data
20002024	Herd2	27347	4	H2C32	H2C27347	2019-10-08	2019-08-16	53	No data
20002075	Herd2	27347	1	H2C32	H2C27347	2019-10-22	2019-08-16	67	33000
20002076	Herd2	27347	2	H2C32	H2C27347	2019-10-22	2019-08-16	67	92000
20002077	Herd2	27347	3	H2C32	H2C27347	2019-10-22	2019-08-16	67	58000
20002099	Herd2	27296	1	H2C70	H2C27296	2019-10-22	2019-09-17	35	29000
20002100	Herd2	27296	2	H2C70	H2C27296	2019-10-22	2019-09-17	35	24000
20002101	Herd2	27296	3	H2C70	H2C27296	2019-10-22	2019-09-17	35	33000
20002102	Herd2	27296	4	H2C70	H2C27296	2019-10-22	2019-09-17	35	13000
20002123	Herd2	87399	1	H2C21	H2C87399	2019-10-22	2019-10-17	5	51000
20002124	Herd2	87399	2	H2C21	H2C87399	2019-10-22	2019-10-17	5	38000
20002125	Herd2	87399	3	H2C21	H2C87399	2019-10-22	2019-10-17	5	203000
20002126	Herd2	87399	4	H2C21	H2C87399	2019-10-22	2019-10-17	5	41000
20002151	Herd2	7481	2	H2C78	H2C7481	2019-10-22	2019-03-04	232	81000
20002153	Herd2	7481	4	H2C78	H2C7481	2019-10-22	2019-03-04	232	81000
20002184	Herd2	6562	1	H2C20	H2C6562	2019-10-22	2019-04-19	186	30000
20002185	Herd2	6562	2	H2C20	H2C6562	2019-10-22	2019-04-19	186	49000
20002187	Herd2	6562	4	H2C20	H2C6562	2019-10-22	2019-04-19	186	41000
20002262	Herd2	27347	1	H2C32	H2C27347	2019-11-05	2019-08-16	81	No data
20002265	Herd2	27347	4	H2C32	H2C27347	2019-11-05	2019-08-16	81	No data
20002266	Herd2	6562	1	H2C20	H2C6562	2019-11-05	2019-04-19	200	No data
20002267	Herd2	6562	2	H2C20	H2C6562	2019-11-05	2019-04-19	200	No data
20002281	Herd2	6562	4	H2C20	H2C6562	2019-11-05	2019-04-19	200	No data
20002282	Herd2	87399	3	H2C21	H2C87399	2019-11-05	2019-10-17	19	No data
20002283	Herd2	87399	4	H2C21	H2C87399	2019-11-05	2019-10-17	19	No data
20002288	Herd2	27296	1	H2C70	H2C27296	2019-11-05	2019-09-17	49	No data
20002289	Herd2	27296	2	H2C70	H2C27296	2019-11-05	2019-09-17	49	No data
20002290	Herd2	27296	3	H2C70	H2C27296	2019-11-05	2019-09-17	49	No data
20002291	Herd2	27296	4	H2C70	H2C27296	2019-11-05	2019-09-17	49	No data
20002292	Herd2	7481	2	H2C78	H2C7481	2019-11-05	2019-03-04	246	No data
20002294	Herd2	7481	4	H2C78	H2C7481	2019-11-05	2019-03-04	246	No data
20002391	Herd2	87399	1	H2C21	H2C87399	2019-11-19	2019-10-17	33	319000
20002393	Herd2	87399	3	H2C21	H2C87399	2019-11-19	2019-10-17	33	291000
20002394	Herd2	87399	4	H2C21	H2C87399	2019-11-19	2019-10-17	33	29000
20002404	Herd2	6562	2	H2C20	H2C6562	2019-11-19	2019-04-19	214	256000
20002406	Herd2	6562	4	H2C20	H2C6562	2019-11-19	2019-04-19	214	103000
20002411	Herd2	27347	1	H2C32	H2C27347	2019-11-19	2019-08-16	95	363000
20002412	Herd2	27347	2	H2C32	H2C27347	2019-11-19	2019-08-16	95	386000
20002413	Herd2	27347	3	H2C32	H2C27347	2019-11-19	2019-08-16	95	121000
20002419	Herd2	7481	2	H2C78	H2C7481	2019-11-19	2019-03-04	260	45000
20002420	Herd2	7481	3	H2C78	H2C7481	2019-11-19	2019-03-04	260	29000
20002421	Herd2	7481	4	H2C78	H2C7481	2019-11-19	2019-03-04	260	47000
20002423	Herd2	27296	2	H2C70	H2C27296	2019-11-19	2019-09-17	63	68000
20002490	Herd2	27347	2	H2C32	H2C27347	2019-12-03	2019-08-16	109	39000
20002492	Herd2	27347	4	H2C32	H2C27347	2019-12-03	2019-08-16	109	3575000
20002564	Herd2	6562	2	H2C20	H2C6562	2019-12-03	2019-04-19	228	No data
20002565	Herd2	6562	3	H2C20	H2C6562	2019-12-03	2019-04-19	228	356000
20002567	Herd2	87399	1	H2C21	H2C87399	2019-12-03	2019-10-17	47	224000
20002568	Herd2	87399	2	H2C21	H2C87399	2019-12-03	2019-10-17	47	172000
20002569	Herd2	87399	3	H2C21	H2C87399	2019-12-03	2019-10-17	47	184000
20002570	Herd2	87399	4	H2C21	H2C87399	2019-12-03	2019-10-17	47	18000
20002607	Herd2	27296	1	H2C70	H2C27296	2019-12-03	2019-09-17	77	40000
20002608	Herd2	27296	2	H2C70	H2C27296	2019-12-03	2019-09-17	77	37000
20002609	Herd2	27296	3	H2C70	H2C27296	2019-12-03	2019-09-17	77	37000
20002610	Herd2	27296	4	H2C70	H2C27296	2019-12-03	2019-09-17	77	42000
20002656	Herd2	87399	2	H2C21	H2C87399	2019-12-17	2019-10-17	61	No data
20002657	Herd2	87399	3	H2C21	H2C87399	2019-12-17	2019-10-17	61	No data
20002683	Herd2	6562	1	H2C20	H2C6562	2019-12-17	2019-04-19	242	No data
20002684	Herd2	6562	2	H2C20	H2C6562	2019-12-17	2019-04-19	242	No data
20002686	Herd2	6562	4	H2C20	H2C6562	2019-12-17	2019-04-19	242	No data
20002691	Herd2	27347	1	H2C32	H2C27347	2019-12-17	2019-08-16	123	No data
20002692	Herd2	27347	2	H2C32	H2C27347	2019-12-17	2019-08-16	123	No data
20002693	Herd2	27347	3	H2C32	H2C27347	2019-12-17	2019-08-16	123	No data
20002694	Herd2	27347	4	H2C32	H2C27347	2019-12-17	2019-08-16	123	No data
20002731	Herd2	27296	1	H2C70	H2C27296	2019-12-17	2019-09-17	91	No data
20002732	Herd2	27296	2	H2C70	H2C27296	2019-12-17	2019-09-17	91	No data
20002734	Herd2	27296	4	H2C70	H2C27296	2019-12-17	2019-09-17	91	No data
20002764	Herd2	87399	2	H2C21	H2C87399	2020-01-14	2019-10-17	89	61000
20002779	Herd2	27296	1	H2C70	H2C27296	2020-01-14	2019-09-17	119	3520000
20002782	Herd2	6562	1	H2C20	H2C6562	2020-01-14	2019-04-19	270	15149000
20002783	Herd2	6562	2	H2C20	H2C6562	2020-01-14	2019-04-19	270	317000
20002784	Herd2	6562	3	H2C20	H2C6562	2020-01-14	2019-04-19	270	2440000
20002785	Herd2	6562	4	H2C20	H2C6562	2020-01-14	2019-04-19	270	64000
20002810	Herd2	27347	1	H2C32	H2C27347	2020-01-14	2019-08-16	151	52000
20002813	Herd2	27347	4	H2C32	H2C27347	2020-01-14	2019-08-16	151	1473000
20003007	Herd2	6562	1	H2C20	H2C6562	2020-01-28	2019-04-19	284	144000
20003009	Herd2	6562	3	H2C20	H2C6562	2020-01-28	2019-04-19	284	2466000
20003011	Herd2	27296	1	H2C70	H2C27296	2020-01-28	2019-09-17	133	496000
20003013	Herd2	27296	4	H2C70	H2C27296	2020-01-28	2019-09-17	133	123000
20003014	Herd2	87399	1	H2C21	H2C87399	2020-01-28	2019-10-17	103	1338000
20003015	Herd2	87399	2	H2C21	H2C87399	2020-01-28	2019-10-17	103	164000
20003016	Herd2	87399	3	H2C21	H2C87399	2020-01-28	2019-10-17	103	866000
20003117	Herd2	27296	1	H2C70	H2C27296	2020-02-11	2019-09-17	147	759000
20003118	Herd2	27296	3	H2C70	H2C27296	2020-02-11	2019-09-17	147	409000
20003119	Herd2	27296	4	H2C70	H2C27296	2020-02-11	2019-09-17	147	113000
20003120	Herd2	87399	1	H2C21	H2C87399	2020-02-11	2019-10-17	117	1142000
20003121	Herd2	87399	2	H2C21	H2C87399	2020-02-11	2019-10-17	117	189000
20003122	Herd2	87399	3	H2C21	H2C87399	2020-02-11	2019-10-17	117	1432000
20003123	Herd2	87399	4	H2C21	H2C87399	2020-02-11	2019-10-17	117	1419000
20003235	Herd2	87399	1	H2C21	H2C87399	2020-02-25	2019-10-17	131	491000
20003236	Herd2	87399	2	H2C21	H2C87399	2020-02-25	2019-10-17	131	461000
20003342	Herd2	27296	1	H2C70	H2C27296	2020-03-10	2019-09-17	175	No data
20003344	Herd2	27296	4	H2C70	H2C27296	2020-03-10	2019-09-17	175	No data
20003350	Herd2	87399	2	H2C21	H2C87399	2020-03-10	2019-10-17	145	No data
20003351	Herd2	87399	3	H2C21	H2C87399	2020-03-10	2019-10-17	145	No data
21000017	Herd2	7481	1	H2C78	H2C7481	2019-07-04	2019-03-04	122	No data
21000041	Herd2	27347	4	H2C32	H2C27347	2019-09-10	2019-08-16	25	No data
21000049	Herd2	27296	2	H2C70	H2C27296	2020-02-11	2019-09-17	147	No data
30000013	Herd3	4851	1	H3C49	H3C4851	2019-02-19	2018-06-18	246	67000
30000014	Herd3	4851	2	H3C49	H3C4851	2019-02-19	2018-06-18	246	202000
30000015	Herd3	4851	3	H3C49	H3C4851	2019-02-19	2018-06-18	246	134000
30000057	Herd3	4851	1	H3C49	H3C4851	2019-03-05	2018-06-18	260	No data
30000058	Herd3	4851	2	H3C49	H3C4851	2019-03-05	2018-06-18	260	No data
30000059	Herd3	4851	3	H3C49	H3C4851	2019-03-05	2018-06-18	260	No data
30000060	Herd3	4851	4	H3C49	H3C4851	2019-03-05	2018-06-18	260	No data
30000077	Herd3	0979	1	H3C19	H3C0979	2019-03-19	2019-03-16	3	84000
30000078	Herd3	0979	2	H3C19	H3C0979	2019-03-19	2019-03-16	3	199000
30000079	Herd3	0979	3	H3C19	H3C0979	2019-03-19	2019-03-16	3	65000
30000080	Herd3	0979	4	H3C19	H3C0979	2019-03-19	2019-03-16	3	129000
30000136	Herd3	0979	1	H3C19	H3C0979	2019-04-02	2019-03-16	17	No data
30000137	Herd3	0979	2	H3C19	H3C0979	2019-04-02	2019-03-16	17	82000
30000138	Herd3	0979	3	H3C19	H3C0979	2019-04-02	2019-03-16	17	67000
30000216	Herd3	0979	1	H3C19	H3C0979	2019-04-16	2019-03-16	31	16000
30000217	Herd3	0979	2	H3C19	H3C0979	2019-04-16	2019-03-16	31	34000
30000218	Herd3	0979	3	H3C19	H3C0979	2019-04-16	2019-03-16	31	13000
30000219	Herd3	0979	4	H3C19	H3C0979	2019-04-16	2019-03-16	31	20000
30000240	Herd3	0979	1	H3C19	H3C0979	2019-04-30	2019-03-16	45	No data
30000241	Herd3	0979	2	H3C19	H3C0979	2019-04-30	2019-03-16	45	No data
30000242	Herd3	0979	3	H3C19	H3C0979	2019-04-30	2019-03-16	45	No data
30000243	Herd3	0979	4	H3C19	H3C0979	2019-04-30	2019-03-16	45	No data
30000281	Herd3	8026	2	H3C29	H3C8026	2019-04-30	2019-04-21	9	No data
30000282	Herd3	8026	3	H3C29	H3C8026	2019-04-30	2019-04-21	9	No data
30000283	Herd3	8026	4	H3C29	H3C8026	2019-04-30	2019-04-21	9	No data
30000296	Herd3	8026	2	H3C29	H3C8026	2019-05-14	2019-05-14	0	39000
30000297	Herd3	8026	3	H3C29	H3C8026	2019-05-14	2019-05-14	0	62000
30000298	Herd3	8026	4	H3C29	H3C8026	2019-05-14	2019-05-14	0	26000
30000367	Herd3	0979	1	H3C19	H3C0979	2019-05-14	2019-03-16	59	12000
30000368	Herd3	0979	2	H3C19	H3C0979	2019-05-14	2019-03-16	59	18000
30000369	Herd3	0979	3	H3C19	H3C0979	2019-05-14	2019-03-16	59	25000
30000370	Herd3	0979	4	H3C19	H3C0979	2019-05-14	2019-03-16	59	927000
30000395	Herd3	0979	2	H3C19	H3C0979	2019-05-28	2019-03-16	73	14041000
30000396	Herd3	0979	3	H3C19	H3C0979	2019-05-28	2019-03-16	73	1240000
30000398	Herd3	8026	1	H3C29	H3C8026	2019-05-28	2019-04-21	37	11997000
30000400	Herd3	8026	3	H3C29	H3C8026	2019-05-28	2019-04-21	37	27000
30000401	Herd3	8026	4	H3C29	H3C8026	2019-05-28	2019-04-21	37	483000
30000450	Herd3	4851	1	H3C49	H3C4851	2019-05-28	2019-05-15	13	92000
30000451	Herd3	4851	2	H3C49	H3C4851	2019-05-28	2019-05-15	13	61000
30000452	Herd3	4851	3	H3C49	H3C4851	2019-05-28	2019-05-15	13	3440000
30000453	Herd3	4851	4	H3C49	H3C4851	2019-05-28	2019-05-15	13	13772000
30000514	Herd3	0979	1	H3C19	H3C0979	2019-06-11	2019-03-16	87	2062000
30000515	Herd3	0979	2	H3C19	H3C0979	2019-06-11	2019-03-16	87	1990000
30000516	Herd3	0979	3	H3C19	H3C0979	2019-06-11	2019-03-16	87	1673000
30000517	Herd3	0979	4	H3C19	H3C0979	2019-06-11	2019-03-16	87	9000
30000546	Herd3	4851	1	H3C49	H3C4851	2019-06-11	2019-05-15	27	372000
30000547	Herd3	4851	2	H3C49	H3C4851	2019-06-11	2019-05-15	27	10000
30000548	Herd3	4851	3	H3C49	H3C4851	2019-06-11	2019-05-15	27	4000
30000549	Herd3	4851	4	H3C49	H3C4851	2019-06-11	2019-05-15	27	13000
30000598	Herd3	4851	1	H3C49	H3C4851	2019-06-25	2019-05-15	41	751000
30000599	Herd3	4851	2	H3C49	H3C4851	2019-06-25	2019-05-15	41	15000
30000600	Herd3	4851	3	H3C49	H3C4851	2019-06-25	2019-05-15	41	11000
30000601	Herd3	4851	4	H3C49	H3C4851	2019-06-25	2019-05-15	41	9000
30000622	Herd3	8026	1	H3C29	H3C8026	2019-06-25	2019-04-21	65	31465000
30000623	Herd3	8026	2	H3C29	H3C8026	2019-06-25	2019-04-21	65	261000
30000624	Herd3	8026	3	H3C29	H3C8026	2019-06-25	2019-04-21	65	38000
30000625	Herd3	8026	4	H3C29	H3C8026	2019-06-25	2019-04-21	65	23000
30000699	Herd3	0979	2	H3C19	H3C0979	2019-06-25	2019-03-16	101	197000
30000700	Herd3	0979	3	H3C19	H3C0979	2019-06-25	2019-03-16	101	37000
30000726	Herd3	4851	1	H3C49	H3C4851	2019-07-09	2019-05-15	55	3988000
30000727	Herd3	4851	2	H3C49	H3C4851	2019-07-09	2019-05-15	55	45000
30000728	Herd3	4851	3	H3C49	H3C4851	2019-07-09	2019-05-15	55	4000
30000729	Herd3	4851	4	H3C49	H3C4851	2019-07-09	2019-05-15	55	5000
30000746	Herd3	0979	1	H3C19	H3C0979	2019-07-09	2019-03-16	115	No data
30000747	Herd3	0979	2	H3C19	H3C0979	2019-07-09	2019-03-16	115	101000
30000748	Herd3	0979	3	H3C19	H3C0979	2019-07-09	2019-03-16	115	55000
30000749	Herd3	0979	4	H3C19	H3C0979	2019-07-09	2019-03-16	115	1417000
30000770	Herd3	8026	1	H3C29	H3C8026	2019-07-09	2019-04-21	79	2294000
30000771	Herd3	8026	2	H3C29	H3C8026	2019-07-09	2019-04-21	79	6000
30000772	Herd3	8026	3	H3C29	H3C8026	2019-07-09	2019-04-21	79	4000
30000773	Herd3	8026	4	H3C29	H3C8026	2019-07-09	2019-04-21	79	9000
30000910	Herd3	4851	3	H3C49	H3C4851	2019-07-23	2019-05-15	69	1068000
30000911	Herd3	4851	4	H3C49	H3C4851	2019-07-23	2019-05-15	69	1117000
30000941	Herd3	0979	2	H3C19	H3C0979	2019-07-23	2019-03-16	129	65000
30000942	Herd3	0979	3	H3C19	H3C0979	2019-07-23	2019-03-16	129	15000
30000943	Herd3	0979	4	H3C19	H3C0979	2019-07-23	2019-03-16	129	286000
30000988	Herd3	8026	1	H3C29	H3C8026	2019-07-23	2019-04-21	93	1614000
30000989	Herd3	8026	2	H3C29	H3C8026	2019-07-23	2019-04-21	93	28000
30000990	Herd3	8026	3	H3C29	H3C8026	2019-07-23	2019-04-21	93	27000
30000991	Herd3	8026	4	H3C29	H3C8026	2019-07-23	2019-04-21	93	28000
30001055	Herd3	8026	1	H3C29	H3C8026	2019-08-06	2019-04-21	107	1231000
30001056	Herd3	8026	2	H3C29	H3C8026	2019-08-06	2019-04-21	107	27000
30001057	Herd3	8026	3	H3C29	H3C8026	2019-08-06	2019-04-21	107	13000
30001058	Herd3	8026	4	H3C29	H3C8026	2019-08-06	2019-04-21	107	17000
30001172	Herd3	4851	1	H3C49	H3C4851	2019-08-06	2019-05-15	83	846000
30001173	Herd3	4851	2	H3C49	H3C4851	2019-08-06	2019-05-15	83	4360000
30001204	Herd3	0979	1	H3C19	H3C0979	2019-08-06	2019-03-16	143	No data
30001205	Herd3	0979	2	H3C19	H3C0979	2019-08-06	2019-03-16	143	45000
30001206	Herd3	0979	3	H3C19	H3C0979	2019-08-06	2019-03-16	143	29000
30001207	Herd3	0979	4	H3C19	H3C0979	2019-08-06	2019-03-16	143	1209000
30001324	Herd3	8026	1	H3C29	H3C8026	2019-08-20	2019-04-21	121	No data
30001325	Herd3	8026	2	H3C29	H3C8026	2019-08-20	2019-04-21	121	47000
30001326	Herd3	8026	3	H3C29	H3C8026	2019-08-20	2019-04-21	121	37000
30001327	Herd3	8026	4	H3C29	H3C8026	2019-08-20	2019-04-21	121	62000
30001364	Herd3	0979	1	H3C19	H3C0979	2019-08-20	2019-03-16	157	No data
30001365	Herd3	0979	2	H3C19	H3C0979	2019-08-20	2019-03-16	157	18000
30001366	Herd3	0979	3	H3C19	H3C0979	2019-08-20	2019-03-16	157	17000
30001367	Herd3	0979	4	H3C19	H3C0979	2019-08-20	2019-03-16	157	488000
30001393	Herd3	4851	2	H3C49	H3C4851	2019-08-20	2019-05-15	97	3490000
30001394	Herd3	4851	3	H3C49	H3C4851	2019-08-20	2019-05-15	97	82000
30001395	Herd3	4851	4	H3C49	H3C4851	2019-08-20	2019-05-15	97	70000
30001524	Herd3	4851	1	H3C49	H3C4851	2019-09-04	2019-05-15	112	184000
30001525	Herd3	4851	2	H3C49	H3C4851	2019-09-04	2019-05-15	112	3086000
30001526	Herd3	4851	3	H3C49	H3C4851	2019-09-04	2019-05-15	112	41000
30001527	Herd3	4851	4	H3C49	H3C4851	2019-09-04	2019-05-15	112	38000
30001568	Herd3	8026	1	H3C29	H3C8026	2019-09-04	2019-04-21	136	5100000
30001569	Herd3	8026	2	H3C29	H3C8026	2019-09-04	2019-04-21	136	89000
30001570	Herd3	8026	3	H3C29	H3C8026	2019-09-04	2019-04-21	136	23000
30001571	Herd3	8026	4	H3C29	H3C8026	2019-09-04	2019-04-21	136	37000
30001624	Herd3	0979	1	H3C19	H3C0979	2019-09-04	2019-03-16	172	2006000
30001625	Herd3	0979	2	H3C19	H3C0979	2019-09-04	2019-03-16	172	42000
30001694	Herd3	4851	1	H3C49	H3C4851	2019-09-17	2019-05-15	125	168000
30001695	Herd3	4851	2	H3C49	H3C4851	2019-09-17	2019-05-15	125	2737000
30001696	Herd3	4851	3	H3C49	H3C4851	2019-09-17	2019-05-15	125	20000
30001697	Herd3	4851	4	H3C49	H3C4851	2019-09-17	2019-05-15	125	6000
30001706	Herd3	8026	1	H3C29	H3C8026	2019-09-17	2019-04-21	149	3882000
30001707	Herd3	8026	2	H3C29	H3C8026	2019-09-17	2019-04-21	149	83000
30001708	Herd3	8026	3	H3C29	H3C8026	2019-09-17	2019-04-21	149	52000
30001709	Herd3	8026	4	H3C29	H3C8026	2019-09-17	2019-04-21	149	38000
30001826	Herd3	0979	1	H3C19	H3C0979	2019-09-17	2019-03-16	185	2048000
30001827	Herd3	0979	2	H3C19	H3C0979	2019-09-17	2019-03-16	185	42000
30001828	Herd3	0979	3	H3C19	H3C0979	2019-09-17	2019-03-16	185	8000
30001829	Herd3	0979	4	H3C19	H3C0979	2019-09-17	2019-03-16	185	265000
30001951	Herd3	4851	2	H3C49	H3C4851	2019-10-01	2019-05-15	139	2368000
30001952	Herd3	4851	3	H3C49	H3C4851	2019-10-01	2019-05-15	139	55000
30001953	Herd3	4851	4	H3C49	H3C4851	2019-10-01	2019-05-15	139	28000
30002046	Herd3	0979	1	H3C19	H3C0979	2019-10-01	2019-03-16	199	2891000
30002047	Herd3	0979	2	H3C19	H3C0979	2019-10-01	2019-03-16	199	55000
30002048	Herd3	0979	3	H3C19	H3C0979	2019-10-01	2019-03-16	199	27000
30002049	Herd3	0979	4	H3C19	H3C0979	2019-10-01	2019-03-16	199	474000
30002082	Herd3	8026	1	H3C29	H3C8026	2019-10-01	2019-04-21	163	1866000
30002083	Herd3	8026	2	H3C29	H3C8026	2019-10-01	2019-04-21	163	118000
30002085	Herd3	8026	4	H3C29	H3C8026	2019-10-01	2019-04-21	163	81000
30002154	Herd3	4851	1	H3C49	H3C4851	2019-10-16	2019-05-15	154	1794000
30002155	Herd3	4851	2	H3C49	H3C4851	2019-10-16	2019-05-15	154	2226000
30002156	Herd3	4851	3	H3C49	H3C4851	2019-10-16	2019-05-15	154	291000
30002157	Herd3	4851	4	H3C49	H3C4851	2019-10-16	2019-05-15	154	23000
30002338	Herd3	8026	1	H3C29	H3C8026	2019-10-16	2019-04-21	178	11594000
30002339	Herd3	8026	2	H3C29	H3C8026	2019-10-16	2019-04-21	178	182000
30002340	Herd3	8026	3	H3C29	H3C8026	2019-10-16	2019-04-21	178	89000
30002341	Herd3	8026	4	H3C29	H3C8026	2019-10-16	2019-04-21	178	128000
30002378	Herd3	8026	1	H3C29	H3C8026	2019-10-29	2019-04-21	191	3104000
30002379	Herd3	8026	2	H3C29	H3C8026	2019-10-29	2019-04-21	191	115000
30002380	Herd3	8026	3	H3C29	H3C8026	2019-10-29	2019-04-21	191	198000
30002381	Herd3	8026	4	H3C29	H3C8026	2019-10-29	2019-04-21	191	106000
30002547	Herd3	4851	2	H3C49	H3C4851	2019-10-29	2019-05-15	167	2159000
30002548	Herd3	4851	3	H3C49	H3C4851	2019-10-29	2019-05-15	167	2217000
30002549	Herd3	4851	4	H3C49	H3C4851	2019-10-29	2019-05-15	167	58000
30002697	Herd3	8026	1	H3C29	H3C8026	2019-11-12	2019-04-21	205	5914000
30002698	Herd3	8026	2	H3C29	H3C8026	2019-11-12	2019-04-21	205	30000
30002699	Herd3	8026	3	H3C29	H3C8026	2019-11-12	2019-04-21	205	74000
30002700	Herd3	8026	4	H3C29	H3C8026	2019-11-12	2019-04-21	205	16000
30002826	Herd3	4851	2	H3C49	H3C4851	2019-11-12	2019-05-15	181	1181000
30002827	Herd3	4851	3	H3C49	H3C4851	2019-11-12	2019-05-15	181	No data
30002828	Herd3	4851	4	H3C49	H3C4851	2019-11-12	2019-05-15	181	96000
30002861	Herd3	8026	1	H3C29	H3C8026	2019-11-26	2019-04-21	219	3444000
30002863	Herd3	8026	3	H3C29	H3C8026	2019-11-26	2019-04-21	219	86000
30002864	Herd3	8026	4	H3C29	H3C8026	2019-11-26	2019-04-21	219	38000
30003126	Herd3	8026	2	H3C29	H3C8026	2019-12-10	2019-04-21	233	173000
30003127	Herd3	8026	3	H3C29	H3C8026	2019-12-10	2019-04-21	233	244000
30003128	Herd3	8026	4	H3C29	H3C8026	2019-12-10	2019-04-21	233	216000
31000022	Herd3	8026	1	H3C29	H3C8026	2019-05-14	2019-04-21	23	No data
31000023	Herd3	0979	1	H3C19	H3C0979	2019-05-28	2019-03-16	73	No data
40000013	Herd4	16986	1	H4C88	H4C16986	2019-02-04	2019-01-24	11	850000
40000014	Herd4	16986	2	H4C88	H4C16986	2019-02-04	2019-01-24	11	1991000
40000016	Herd4	16986	4	H4C88	H4C16986	2019-02-04	2019-01-24	11	57000
40000126	Herd4	16986	1	H4C88	H4C16986	2019-02-18	2019-01-24	25	No data
40000127	Herd4	16986	2	H4C88	H4C16986	2019-02-18	2019-01-24	25	No data
40000128	Herd4	16986	3	H4C88	H4C16986	2019-02-18	2019-01-24	25	No data
40000129	Herd4	16986	4	H4C88	H4C16986	2019-02-18	2019-01-24	25	No data
40000234	Herd4	16986	1	H4C88	H4C16986	2019-03-04	2019-01-24	39	No data
40000235	Herd4	16986	2	H4C88	H4C16986	2019-03-04	2019-01-24	39	No data
40000236	Herd4	16986	3	H4C88	H4C16986	2019-03-04	2019-01-24	39	No data
40000237	Herd4	16986	4	H4C88	H4C16986	2019-03-04	2019-01-24	39	No data
40000550	Herd4	16986	1	H4C88	H4C16986	2019-03-18	2019-01-24	53	No data
40000551	Herd4	16986	2	H4C88	H4C16986	2019-03-18	2019-01-24	53	5434000
40000552	Herd4	16986	3	H4C88	H4C16986	2019-03-18	2019-01-24	53	129000
40000553	Herd4	16986	4	H4C88	H4C16986	2019-03-18	2019-01-24	53	196000
40000614	Herd4	6768	1	H4C92	H4C6768	2019-04-01	2019-03-20	12	38000
40000615	Herd4	6768	2	H4C92	H4C6768	2019-04-01	2019-03-20	12	452000
40000616	Herd4	6768	3	H4C92	H4C6768	2019-04-01	2019-03-20	12	147000
40000617	Herd4	6768	4	H4C92	H4C6768	2019-04-01	2019-03-20	12	273000
40000718	Herd4	16986	2	H4C88	H4C16986	2019-04-01	2019-01-24	67	197000
40000719	Herd4	16986	3	H4C88	H4C16986	2019-04-01	2019-01-24	67	20000
40000720	Herd4	16986	4	H4C88	H4C16986	2019-04-01	2019-01-24	67	45000
40000830	Herd4	2996	1	H4C408	H4C2996	2019-04-15	2019-04-06	9	13000
40000831	Herd4	2996	2	H4C408	H4C2996	2019-04-15	2019-04-06	9	28000
40000832	Herd4	2996	3	H4C408	H4C2996	2019-04-15	2019-04-06	9	14000
40000833	Herd4	2996	4	H4C408	H4C2996	2019-04-15	2019-04-06	9	36000
40000880	Herd4	6768	1	H4C92	H4C6768	2019-04-15	2019-03-20	26	46000
40000882	Herd4	6768	3	H4C92	H4C6768	2019-04-15	2019-03-20	26	30000
40000985	Herd4	16986	1	H4C88	H4C16986	2019-04-15	2019-01-24	81	1099000
40000986	Herd4	16986	2	H4C88	H4C16986	2019-04-15	2019-01-24	81	731000
40000987	Herd4	16986	3	H4C88	H4C16986	2019-04-15	2019-01-24	81	43000
40000988	Herd4	16986	4	H4C88	H4C16986	2019-04-15	2019-01-24	81	129000
40001069	Herd4	2996	1	H4C408	H4C2996	2019-04-29	2019-04-06	23	No data
40001070	Herd4	2996	2	H4C408	H4C2996	2019-04-29	2019-04-06	23	No data
40001151	Herd4	16986	1	H4C88	H4C16986	2019-04-29	2019-01-24	95	No data
40001152	Herd4	16986	2	H4C88	H4C16986	2019-04-29	2019-01-24	95	No data
40001206	Herd4	6768	1	H4C92	H4C6768	2019-04-29	2019-03-20	40	No data
40001207	Herd4	6768	2	H4C92	H4C6768	2019-04-29	2019-03-20	40	No data
40001208	Herd4	6768	3	H4C92	H4C6768	2019-04-29	2019-03-20	40	No data
40001209	Herd4	6768	4	H4C92	H4C6768	2019-04-29	2019-03-20	40	No data
40001357	Herd4	16986	1	H4C88	H4C16986	2019-05-13	2019-01-24	109	1790000
40001358	Herd4	16986	2	H4C88	H4C16986	2019-05-13	2019-01-24	109	57000
40001359	Herd4	16986	3	H4C88	H4C16986	2019-05-13	2019-01-24	109	13000
40001525	Herd4	6768	1	H4C92	H4C6768	2019-05-13	2019-03-20	54	39000
40001526	Herd4	6768	2	H4C92	H4C6768	2019-05-13	2019-03-20	54	41000
40001527	Herd4	6768	3	H4C92	H4C6768	2019-05-13	2019-03-20	54	60000
40001528	Herd4	6768	4	H4C92	H4C6768	2019-05-13	2019-03-20	54	292000
40001545	Herd4	2996	2	H4C408	H4C2996	2019-05-13	2019-04-06	37	28000
40001546	Herd4	2996	3	H4C408	H4C2996	2019-05-13	2019-04-06	37	11000
40001547	Herd4	2996	4	H4C408	H4C2996	2019-05-13	2019-04-06	37	14000
40001639	Herd4	16986	3	H4C88	H4C16986	2019-05-27	2019-01-24	123	666000
40001640	Herd4	16986	4	H4C88	H4C16986	2019-05-27	2019-01-24	123	2117000
40001648	Herd4	2996	1	H4C408	H4C2996	2019-05-27	2019-04-06	51	180000
40001649	Herd4	2996	2	H4C408	H4C2996	2019-05-27	2019-04-06	51	27000
40001650	Herd4	2996	3	H4C408	H4C2996	2019-05-27	2019-04-06	51	23000
40001651	Herd4	2996	4	H4C408	H4C2996	2019-05-27	2019-04-06	51	15000
40001688	Herd4	54970	1	H4C386	H4C54970	2019-05-27	2018-09-15	254	No data
40001689	Herd4	54970	2	H4C386	H4C54970	2019-05-27	2018-09-15	254	No data
40001690	Herd4	54970	3	H4C386	H4C54970	2019-05-27	2018-09-15	254	No data
40001691	Herd4	54970	4	H4C386	H4C54970	2019-05-27	2018-09-15	254	No data
40001946	Herd4	6768	2	H4C92	H4C6768	2019-05-27	2019-03-20	68	18000
40001947	Herd4	6768	3	H4C92	H4C6768	2019-05-27	2019-03-20	68	70000
40001998	Herd4	6768	4	H4C92	H4C6768	2019-05-27	2019-03-20	68	9000
40002002	Herd4	2996	1	H4C408	H4C2996	2019-06-10	2019-04-06	65	63000
40002004	Herd4	2996	3	H4C408	H4C2996	2019-06-10	2019-04-06	65	13000
40002032	Herd4	6768	1	H4C92	H4C6768	2019-06-10	2019-03-20	82	24000
40002034	Herd4	6768	3	H4C92	H4C6768	2019-06-10	2019-03-20	82	16000
40002035	Herd4	6768	4	H4C92	H4C6768	2019-06-10	2019-03-20	82	244000
40002053	Herd4	54970	2	H4C386	H4C54970	2019-06-10	2018-09-15	268	127000
40002054	Herd4	54970	3	H4C386	H4C54970	2019-06-10	2018-09-15	268	622000
40002055	Herd4	54970	4	H4C386	H4C54970	2019-06-10	2018-09-15	268	56000
40002101	Herd4	16986	2	H4C88	H4C16986	2019-06-10	2019-01-24	137	No data
40002102	Herd4	16986	3	H4C88	H4C16986	2019-06-10	2019-01-24	137	23000
40002103	Herd4	16986	4	H4C88	H4C16986	2019-06-10	2019-01-24	137	54000
40002385	Herd4	2996	1	H4C408	H4C2996	2019-06-26	2019-04-06	81	77000
40002386	Herd4	2996	2	H4C408	H4C2996	2019-06-26	2019-04-06	81	15000
40002387	Herd4	2996	3	H4C408	H4C2996	2019-06-26	2019-04-06	81	17000
40002394	Herd4	16986	3	H4C88	H4C16986	2019-06-26	2019-01-24	153	50000
40002395	Herd4	16986	4	H4C88	H4C16986	2019-06-26	2019-01-24	153	70000
40002412	Herd4	6768	1	H4C92	H4C6768	2019-06-26	2019-03-20	98	35000
40002413	Herd4	6768	2	H4C92	H4C6768	2019-06-26	2019-03-20	98	28000
40002414	Herd4	6768	3	H4C92	H4C6768	2019-06-26	2019-03-20	98	23000
40002415	Herd4	6768	4	H4C92	H4C6768	2019-06-26	2019-03-20	98	1015000
40002817	Herd4	2996	2	H4C408	H4C2996	2019-07-08	2019-04-06	93	37000
40002818	Herd4	2996	3	H4C408	H4C2996	2019-07-08	2019-04-06	93	13000
40002819	Herd4	2996	4	H4C408	H4C2996	2019-07-08	2019-04-06	93	93000
40002941	Herd4	6768	1	H4C92	H4C6768	2019-07-08	2019-03-20	110	8000
40002942	Herd4	6768	2	H4C92	H4C6768	2019-07-08	2019-03-20	110	33000
40002943	Herd4	6768	3	H4C92	H4C6768	2019-07-08	2019-03-20	110	9000
40002944	Herd4	6768	4	H4C92	H4C6768	2019-07-08	2019-03-20	110	603000
40002959	Herd4	16986	1	H4C88	H4C16986	2019-07-08	2019-01-24	165	928000
40002960	Herd4	16986	3	H4C88	H4C16986	2019-07-08	2019-01-24	165	13000
40003079	Herd4	6768	1	H4C92	H4C6768	2019-07-22	2019-03-20	124	49000
40003080	Herd4	6768	2	H4C92	H4C6768	2019-07-22	2019-03-20	124	2761000
40003280	Herd4	2996	1	H4C408	H4C2996	2019-07-22	2019-04-06	107	101000
40003281	Herd4	2996	2	H4C408	H4C2996	2019-07-22	2019-04-06	107	57000
40003282	Herd4	2996	3	H4C408	H4C2996	2019-07-22	2019-04-06	107	27000
40003283	Herd4	2996	4	H4C408	H4C2996	2019-07-22	2019-04-06	107	33000
40003374	Herd4	16986	1	H4C88	H4C16986	2019-07-22	2019-01-24	179	11102000
40003375	Herd4	16986	3	H4C88	H4C16986	2019-07-22	2019-01-24	179	337000
40003376	Herd4	16986	4	H4C88	H4C16986	2019-07-22	2019-01-24	179	243000
40003436	Herd4	16986	1	H4C88	H4C16986	2019-08-05	2019-01-24	193	1292000
40003437	Herd4	16986	3	H4C88	H4C16986	2019-08-05	2019-01-24	193	93000
40003438	Herd4	16986	4	H4C88	H4C16986	2019-08-05	2019-01-24	193	255000
40003443	Herd4	6768	1	H4C92	H4C6768	2019-08-05	2019-03-20	138	340000
40003444	Herd4	6768	2	H4C92	H4C6768	2019-08-05	2019-03-20	138	1878000
40003684	Herd4	73390	2	H4C170	H4C73390	2019-08-05	2018-09-25	314	2651000
40003751	Herd4	2996	2	H4C408	H4C2996	2019-08-05	2019-04-06	121	31000
40003752	Herd4	2996	3	H4C408	H4C2996	2019-08-05	2019-04-06	121	30000
40003753	Herd4	2996	4	H4C408	H4C2996	2019-08-05	2019-04-06	121	76000
40003794	Herd4	16986	3	H4C88	H4C16986	2019-08-19	2019-01-24	207	139000
40003795	Herd4	16986	4	H4C88	H4C16986	2019-08-19	2019-01-24	207	No data
40003812	Herd4	2996	1	H4C408	H4C2996	2019-08-19	2019-04-06	135	No data
40003814	Herd4	2996	3	H4C408	H4C2996	2019-08-19	2019-04-06	135	No data
40003815	Herd4	2996	4	H4C408	H4C2996	2019-08-19	2019-04-06	135	No data
40003991	Herd4	54970	1	H4C386	H4C54970	2019-08-19	2019-08-10	9	No data
40003992	Herd4	54970	3	H4C386	H4C54970	2019-08-19	2019-08-10	9	352000
40003993	Herd4	54970	4	H4C386	H4C54970	2019-08-19	2019-08-10	9	No data
40004026	Herd4	6768	1	H4C92	H4C6768	2019-08-19	2019-03-20	152	3197000
40004027	Herd4	6768	2	H4C92	H4C6768	2019-08-19	2019-03-20	152	91000
40004028	Herd4	6768	3	H4C92	H4C6768	2019-08-19	2019-03-20	152	2001000
40004029	Herd4	6768	4	H4C92	H4C6768	2019-08-19	2019-03-20	152	106000
40004124	Herd4	54970	1	H4C386	H4C54970	2019-09-03	2019-08-10	24	53000
40004125	Herd4	54970	2	H4C386	H4C54970	2019-09-03	2019-08-10	24	4973000
40004126	Herd4	54970	3	H4C386	H4C54970	2019-09-03	2019-08-10	24	183000
40004207	Herd4	16986	3	H4C88	H4C16986	2019-09-03	2019-01-24	222	145000
40004208	Herd4	16986	4	H4C88	H4C16986	2019-09-03	2019-01-24	222	611000
40004209	Herd4	2996	1	H4C408	H4C2996	2019-09-03	2019-04-06	150	103000
40004210	Herd4	2996	2	H4C408	H4C2996	2019-09-03	2019-04-06	150	175000
40004211	Herd4	2996	3	H4C408	H4C2996	2019-09-03	2019-04-06	150	37000
40004254	Herd4	6768	1	H4C92	H4C6768	2019-09-03	2019-03-20	167	723000
40004255	Herd4	6768	2	H4C92	H4C6768	2019-09-03	2019-03-20	167	55000
40004256	Herd4	6768	3	H4C92	H4C6768	2019-09-03	2019-03-20	167	1070000
40004257	Herd4	6768	4	H4C92	H4C6768	2019-09-03	2019-03-20	167	37000
40004440	Herd4	16955	1	H4C57	H4C16955	2019-09-03	2018-11-20	287	756000
40004441	Herd4	16955	2	H4C57	H4C16955	2019-09-03	2018-11-20	287	297000
40004442	Herd4	16955	3	H4C57	H4C16955	2019-09-03	2018-11-20	287	690000
40004443	Herd4	16955	4	H4C57	H4C16955	2019-09-03	2018-11-20	287	292000
40004587	Herd4	2996	1	H4C408	H4C2996	2019-09-16	2019-04-06	163	94000
40004588	Herd4	2996	2	H4C408	H4C2996	2019-09-16	2019-04-06	163	No data
40004589	Herd4	2996	4	H4C408	H4C2996	2019-09-16	2019-04-06	163	51000
40004790	Herd4	16986	1	H4C88	H4C16986	2019-09-16	2019-01-24	235	19885000
40004791	Herd4	16986	3	H4C88	H4C16986	2019-09-16	2019-01-24	235	552000
40004792	Herd4	16986	4	H4C88	H4C16986	2019-09-16	2019-01-24	235	314000
40004793	Herd4	6768	1	H4C92	H4C6768	2019-09-16	2019-03-20	180	118000
40004794	Herd4	6768	2	H4C92	H4C6768	2019-09-16	2019-03-20	180	103000
40004795	Herd4	6768	3	H4C92	H4C6768	2019-09-16	2019-03-20	180	618000
40004798	Herd4	16955	2	H4C57	H4C16955	2019-09-16	2018-11-20	300	1673000
40004799	Herd4	16955	3	H4C57	H4C16955	2019-09-16	2018-11-20	300	670000
40004800	Herd4	16955	4	H4C57	H4C16955	2019-09-16	2018-11-20	300	829000
40004819	Herd4	2996	1	H4C408	H4C2996	2019-09-30	2019-04-06	177	5167000
40004932	Herd4	6768	1	H4C92	H4C6768	2019-09-30	2019-03-20	194	37000
40004933	Herd4	6768	2	H4C92	H4C6768	2019-09-30	2019-03-20	194	11000
40004934	Herd4	6768	3	H4C92	H4C6768	2019-09-30	2019-03-20	194	1106000
40005145	Herd4	16986	1	H4C88	H4C16986	2019-09-30	2019-01-24	249	1002000
40005146	Herd4	16986	3	H4C88	H4C16986	2019-09-30	2019-01-24	249	44000
40005147	Herd4	16986	4	H4C88	H4C16986	2019-09-30	2019-01-24	249	61000
40005411	Herd4	16986	4	H4C88	H4C16986	2019-10-15	2019-01-24	264	294000
40005426	Herd4	2996	1	H4C408	H4C2996	2019-10-15	2019-04-06	192	1146000
40005427	Herd4	2996	2	H4C408	H4C2996	2019-10-15	2019-04-06	192	562000
40005428	Herd4	2996	4	H4C408	H4C2996	2019-10-15	2019-04-06	192	528000
40005480	Herd4	73390	1	H4C170	H4C73390	2019-10-28	2019-10-17	11	1437000
40005481	Herd4	73390	2	H4C170	H4C73390	2019-10-28	2019-10-17	11	51000
40005482	Herd4	73390	4	H4C170	H4C73390	2019-10-28	2019-10-17	11	22677000
40005680	Herd4	2996	1	H4C408	H4C2996	2019-10-28	2019-04-06	205	550000
40005681	Herd4	2996	2	H4C408	H4C2996	2019-10-28	2019-04-06	205	250000
40005682	Herd4	2996	4	H4C408	H4C2996	2019-10-28	2019-04-06	205	117000
40005693	Herd4	16986	1	H4C88	H4C16986	2019-10-28	2019-01-24	277	2135000
40005694	Herd4	16986	2	H4C88	H4C16986	2019-10-28	2019-01-24	277	2328000
40005695	Herd4	16986	4	H4C88	H4C16986	2019-10-28	2019-01-24	277	317000
40005815	Herd4	73390	2	H4C170	H4C73390	2019-11-11	2019-10-17	25	3668000
40005816	Herd4	73390	3	H4C170	H4C73390	2019-11-11	2019-10-17	25	3385000
40005817	Herd4	73390	4	H4C170	H4C73390	2019-11-11	2019-10-17	25	4949000
40005843	Herd4	2996	2	H4C408	H4C2996	2019-11-11	2019-04-06	219	304000
40005844	Herd4	2996	4	H4C408	H4C2996	2019-11-11	2019-04-06	219	98000
40006008	Herd4	2996	2	H4C408	H4C2996	2019-11-25	2019-04-06	233	190000
40006009	Herd4	2996	4	H4C408	H4C2996	2019-11-25	2019-04-06	233	48000
40006260	Herd4	16955	1	H4C57	H4C16955	2019-12-09	2019-12-04	5	197000
40006263	Herd4	16955	4	H4C57	H4C16955	2019-12-09	2019-12-04	5	165000
40006279	Herd4	2996	1	H4C408	H4C2996	2019-12-09	2019-04-06	247	487000
40006280	Herd4	2996	2	H4C408	H4C2996	2019-12-09	2019-04-06	247	167000
40006281	Herd4	2996	4	H4C408	H4C2996	2019-12-09	2019-04-06	247	38000
41000040	Herd4	54970	2	H4C386	H4C54970	2019-08-19	2019-08-10	9	No data
41000041	Herd4	16986	2	H4C88	H4C16986	2019-08-19	2019-01-24	207	No data
41000044	Herd4	16986	2	H4C88	H4C16986	2019-05-27	2019-01-24	123	No data
41000050	Herd4	16986	2	H4C88	H4C16986	2019-06-26	2019-01-24	153	No data
41000054	Herd4	16986	2	H4C88	H4C16986	2019-07-08	2019-01-24	165	No data
41000062	Herd4	16986	2	H4C88	H4C16986	2019-07-22	2019-01-24	179	No data
41000069	Herd4	16986	2	H4C88	H4C16986	2019-08-05	2019-01-24	193	No data
41000070	Herd4	6768	3	H4C92	H4C6768	2019-08-05	2019-03-20	138	No data
41000071	Herd4	6768	4	H4C92	H4C6768	2019-08-05	2019-03-20	138	No data
41000073	Herd4	73390	4	H4C170	H4C73390	2019-08-05	2018-09-25	314	No data
41000076	Herd4	16986	2	H4C88	H4C16986	2019-09-03	2019-01-24	222	No data
41000084	Herd4	2996	3	H4C408	H4C2996	2019-09-16	2019-04-06	163	No data
41000085	Herd4	16986	2	H4C88	H4C16986	2019-09-30	2019-01-24	249	No data
41000090	Herd4	16986	2	H4C88	H4C16986	2019-10-15	2019-01-24	264	No data
41000092	Herd4	16986	3	H4C88	H4C16986	2019-10-15	2019-01-24	264	No data
41000101	Herd4	73390	3	H4C170	H4C73390	2019-10-28	2019-10-17	11	No data
50000566	Herd5	0461	1	H5C86	H5C0461	2019-04-24	2018-05-19	340	213000
50000567	Herd5	0461	2	H5C86	H5C0461	2019-04-24	2018-05-19	340	590000
50000569	Herd5	0461	4	H5C86	H5C0461	2019-04-24	2018-05-19	340	555000
50000605	Herd5	1806	1	H5C94	H5C1806	2019-04-24	2018-06-07	321	818000
50000606	Herd5	1806	2	H5C94	H5C1806	2019-04-24	2018-06-07	321	15153000
50000607	Herd5	1806	3	H5C94	H5C1806	2019-04-24	2018-06-07	321	497000
50000608	Herd5	1806	4	H5C94	H5C1806	2019-04-24	2018-06-07	321	676000
50000735	Herd5	0461	1	H5C86	H5C0461	2019-05-06	2018-05-19	352	258000
50000736	Herd5	0461	2	H5C86	H5C0461	2019-05-06	2018-05-19	352	407000
50000737	Herd5	0461	3	H5C86	H5C0461	2019-05-06	2018-05-19	352	8350000
50000738	Herd5	0461	4	H5C86	H5C0461	2019-05-06	2018-05-19	352	233000
50000812	Herd5	1806	1	H5C94	H5C1806	2019-05-06	2018-06-07	333	1171000
50000814	Herd5	1806	3	H5C94	H5C1806	2019-05-06	2018-06-07	333	697000
50000815	Herd5	1806	4	H5C94	H5C1806	2019-05-06	2018-06-07	333	772000
50000824	Herd5	1792	1	H5C212	H5C1792	2019-05-06	2018-08-22	257	66000
50000825	Herd5	1792	2	H5C212	H5C1792	2019-05-06	2018-08-22	257	165000
50000827	Herd5	1792	4	H5C212	H5C1792	2019-05-06	2018-08-22	257	44000
50000974	Herd5	1792	2	H5C212	H5C1792	2019-05-22	2018-08-22	273	160000
50000975	Herd5	1792	4	H5C212	H5C1792	2019-05-22	2018-08-22	273	87000
50001051	Herd5	59581	1	H5C49	H5C59581	2019-06-03	2018-09-18	258	15000
50001052	Herd5	59581	2	H5C49	H5C59581	2019-06-03	2018-09-18	258	15000
50001053	Herd5	59581	3	H5C49	H5C59581	2019-06-03	2018-09-18	258	421000
50001054	Herd5	59581	4	H5C49	H5C59581	2019-06-03	2018-09-18	258	108000
50001457	Herd5	59581	2	H5C49	H5C59581	2019-06-17	2018-09-18	272	86000
50001458	Herd5	59581	3	H5C49	H5C59581	2019-06-17	2018-09-18	272	896000
50001459	Herd5	59581	4	H5C49	H5C59581	2019-06-17	2018-09-18	272	120000
50001760	Herd5	59580	2	H5C177	H5C59580	2019-07-03	2018-10-07	269	49000
50001761	Herd5	59580	3	H5C177	H5C59580	2019-07-03	2018-10-07	269	47000
50001762	Herd5	59580	4	H5C177	H5C59580	2019-07-03	2018-10-07	269	82000
50002033	Herd5	59580	3	H5C177	H5C59580	2019-07-15	2018-10-07	281	96000
50002034	Herd5	59580	4	H5C177	H5C59580	2019-07-15	2018-10-07	281	112000
50002118	Herd5	1806	2	H5C94	H5C1806	2019-07-15	2019-07-05	10	1553000
50002120	Herd5	1806	4	H5C94	H5C1806	2019-07-15	2019-07-05	10	1842000
50002225	Herd5	0461	2	H5C86	H5C0461	2019-07-15	2019-07-13	2	41932000
50002353	Herd5	0461	2	H5C86	H5C0461	2019-07-29	2019-07-13	16	No data
50002354	Herd5	0461	3	H5C86	H5C0461	2019-07-29	2019-07-13	16	No data
50002355	Herd5	0461	4	H5C86	H5C0461	2019-07-29	2019-07-13	16	No data
50002379	Herd5	1806	1	H5C94	H5C1806	2019-07-29	2019-07-05	24	No data
50002382	Herd5	1806	4	H5C94	H5C1806	2019-07-29	2019-07-05	24	No data
50002861	Herd5	1806	1	H5C94	H5C1806	2019-08-12	2019-07-05	38	3819000
50002862	Herd5	1806	2	H5C94	H5C1806	2019-08-12	2019-07-05	38	1941000
50002863	Herd5	1806	3	H5C94	H5C1806	2019-08-12	2019-07-05	38	460000
50002864	Herd5	1806	4	H5C94	H5C1806	2019-08-12	2019-07-05	38	949000
50002869	Herd5	0461	1	H5C86	H5C0461	2019-08-12	2019-07-13	30	3270000
50002871	Herd5	0461	3	H5C86	H5C0461	2019-08-12	2019-07-13	30	159000
50002872	Herd5	0461	4	H5C86	H5C0461	2019-08-12	2019-07-13	30	89000
50002885	Herd5	84158	2	H5C169	H5C84158	2019-08-12	2019-07-31	12	No data
50002886	Herd5	84158	3	H5C169	H5C84158	2019-08-12	2019-07-31	12	216000
50002961	Herd5	84158	1	H5C169	H5C84158	2019-08-26	2019-07-31	26	97000
50002962	Herd5	84158	2	H5C169	H5C84158	2019-08-26	2019-07-31	26	No data
50002963	Herd5	84158	3	H5C169	H5C84158	2019-08-26	2019-07-31	26	114000
50002964	Herd5	84158	4	H5C169	H5C84158	2019-08-26	2019-07-31	26	33000
50002979	Herd5	0461	3	H5C86	H5C0461	2019-08-26	2019-07-13	44	46000
50003138	Herd5	59581	1	H5C49	H5C59581	2019-08-26	2019-08-22	4	191000
50003139	Herd5	59581	2	H5C49	H5C59581	2019-08-26	2019-08-22	4	99000
50003181	Herd5	1806	3	H5C94	H5C1806	2019-08-26	2019-07-05	52	553000
50003417	Herd5	84158	1	H5C169	H5C84158	2019-09-09	2019-07-31	40	30000
50003419	Herd5	84158	4	H5C169	H5C84158	2019-09-09	2019-07-31	40	31000
50003518	Herd5	59581	1	H5C49	H5C59581	2019-09-09	2019-08-22	18	33000
50003519	Herd5	59581	2	H5C49	H5C59581	2019-09-09	2019-08-22	18	23000
50003520	Herd5	59581	3	H5C49	H5C59581	2019-09-09	2019-08-22	18	2826000
50003521	Herd5	59581	4	H5C49	H5C59581	2019-09-09	2019-08-22	18	71000
50003538	Herd5	0461	1	H5C86	H5C0461	2019-09-09	2019-07-13	58	494000
50003540	Herd5	0461	3	H5C86	H5C0461	2019-09-09	2019-07-13	58	118000
50003541	Herd5	0461	4	H5C86	H5C0461	2019-09-09	2019-07-13	58	65000
50003630	Herd5	1806	1	H5C94	H5C1806	2019-09-09	2019-07-05	66	2580000
50003631	Herd5	1806	2	H5C94	H5C1806	2019-09-09	2019-07-05	66	1215000
50003632	Herd5	1806	3	H5C94	H5C1806	2019-09-09	2019-07-05	66	52000
50003633	Herd5	1806	4	H5C94	H5C1806	2019-09-09	2019-07-05	66	3036000
50003806	Herd5	0461	1	H5C86	H5C0461	2019-09-23	2019-07-13	72	57000
50003807	Herd5	0461	2	H5C86	H5C0461	2019-09-23	2019-07-13	72	175000
50003808	Herd5	0461	3	H5C86	H5C0461	2019-09-23	2019-07-13	72	377000
50003809	Herd5	0461	4	H5C86	H5C0461	2019-09-23	2019-07-13	72	281000
50003828	Herd5	59581	1	H5C49	H5C59581	2019-09-23	2019-08-22	32	38000
50003830	Herd5	59581	3	H5C49	H5C59581	2019-09-23	2019-08-22	32	3723000
50003831	Herd5	59581	4	H5C49	H5C59581	2019-09-23	2019-08-22	32	135000
50003905	Herd5	1806	2	H5C94	H5C1806	2019-09-23	2019-07-05	80	3366000
50003906	Herd5	1806	3	H5C94	H5C1806	2019-09-23	2019-07-05	80	70000
50004014	Herd5	84158	1	H5C169	H5C84158	2019-09-23	2019-07-31	54	No data
50004016	Herd5	84158	4	H5C169	H5C84158	2019-09-23	2019-07-31	54	No data
50004062	Herd5	59580	1	H5C177	H5C59580	2019-09-23	2019-09-19	4	No data
50004065	Herd5	59580	4	H5C177	H5C59580	2019-09-23	2019-09-19	4	No data
50004238	Herd5	59581	1	H5C49	H5C59581	2019-10-07	2019-08-22	46	No data
50004239	Herd5	59581	2	H5C49	H5C59581	2019-10-07	2019-08-22	46	No data
50004240	Herd5	59581	3	H5C49	H5C59581	2019-10-07	2019-08-22	46	No data
50004241	Herd5	59581	4	H5C49	H5C59581	2019-10-07	2019-08-22	46	No data
50004262	Herd5	0461	1	H5C86	H5C0461	2019-10-07	2019-07-13	86	No data
50004263	Herd5	0461	2	H5C86	H5C0461	2019-10-07	2019-07-13	86	No data
50004264	Herd5	0461	3	H5C86	H5C0461	2019-10-07	2019-07-13	86	No data
50004265	Herd5	0461	4	H5C86	H5C0461	2019-10-07	2019-07-13	86	No data
50004466	Herd5	59580	1	H5C177	H5C59580	2019-10-07	2019-09-19	18	No data
50004467	Herd5	59580	2	H5C177	H5C59580	2019-10-07	2019-09-19	18	No data
50004468	Herd5	59580	3	H5C177	H5C59580	2019-10-07	2019-09-19	18	No data
50004469	Herd5	59580	4	H5C177	H5C59580	2019-10-07	2019-09-19	18	No data
50004480	Herd5	84158	1	H5C169	H5C84158	2019-10-07	2019-07-31	68	No data
50004481	Herd5	84158	3	H5C169	H5C84158	2019-10-07	2019-07-31	68	No data
50004482	Herd5	84158	4	H5C169	H5C84158	2019-10-07	2019-07-31	68	No data
50004507	Herd5	0461	2	H5C86	H5C0461	2019-10-21	2019-07-13	100	161000
50004509	Herd5	0461	4	H5C86	H5C0461	2019-10-21	2019-07-13	100	653000
50004600	Herd5	1806	1	H5C94	H5C1806	2019-10-21	2019-07-05	108	6490000
50004601	Herd5	1806	2	H5C94	H5C1806	2019-10-21	2019-07-05	108	2227000
50004602	Herd5	1806	3	H5C94	H5C1806	2019-10-21	2019-07-05	108	77000
50004603	Herd5	1806	4	H5C94	H5C1806	2019-10-21	2019-07-05	108	11199000
50004625	Herd5	59581	2	H5C49	H5C59581	2019-10-21	2019-08-22	60	27000
50004635	Herd5	84158	1	H5C169	H5C84158	2019-10-21	2019-07-31	82	1000000
50004636	Herd5	84158	3	H5C169	H5C84158	2019-10-21	2019-07-31	82	78000
50004637	Herd5	84158	4	H5C169	H5C84158	2019-10-21	2019-07-31	82	106000
50004674	Herd5	59580	1	H5C177	H5C59580	2019-10-21	2019-09-19	32	40000
50004675	Herd5	59580	2	H5C177	H5C59580	2019-10-21	2019-09-19	32	76000
50004676	Herd5	59580	3	H5C177	H5C59580	2019-10-21	2019-09-19	32	18000
50004677	Herd5	59580	4	H5C177	H5C59580	2019-10-21	2019-09-19	32	26000
50004988	Herd5	59581	2	H5C49	H5C59581	2019-11-04	2019-08-22	74	No data
50004989	Herd5	59581	3	H5C49	H5C59581	2019-11-04	2019-08-22	74	No data
50004990	Herd5	59581	4	H5C49	H5C59581	2019-11-04	2019-08-22	74	No data
50005059	Herd5	84158	1	H5C169	H5C84158	2019-11-04	2019-07-31	96	No data
50005060	Herd5	84158	3	H5C169	H5C84158	2019-11-04	2019-07-31	96	No data
50005061	Herd5	84158	4	H5C169	H5C84158	2019-11-04	2019-07-31	96	No data
50005195	Herd5	0461	1	H5C86	H5C0461	2019-11-04	2019-07-13	114	No data
50005196	Herd5	0461	2	H5C86	H5C0461	2019-11-04	2019-07-13	114	No data
50005198	Herd5	0461	4	H5C86	H5C0461	2019-11-04	2019-07-13	114	No data
50005280	Herd5	59580	1	H5C177	H5C59580	2019-11-04	2019-09-19	46	No data
50005282	Herd5	59580	3	H5C177	H5C59580	2019-11-04	2019-09-19	46	No data
50005283	Herd5	59580	4	H5C177	H5C59580	2019-11-04	2019-09-19	46	No data
50005378	Herd5	59580	3	H5C177	H5C59580	2019-11-18	2019-09-19	60	382000
50005379	Herd5	59580	4	H5C177	H5C59580	2019-11-18	2019-09-19	60	82000
50005431	Herd5	0461	1	H5C86	H5C0461	2019-11-18	2019-07-13	128	851000
50005433	Herd5	0461	3	H5C86	H5C0461	2019-11-18	2019-07-13	128	46000
50005451	Herd5	84158	1	H5C169	H5C84158	2019-11-18	2019-07-31	110	26000
50005452	Herd5	84158	3	H5C169	H5C84158	2019-11-18	2019-07-31	110	27000
50005453	Herd5	84158	4	H5C169	H5C84158	2019-11-18	2019-07-31	110	24000
50005541	Herd5	59581	2	H5C49	H5C59581	2019-11-18	2019-08-22	88	63000
50005542	Herd5	59581	3	H5C49	H5C59581	2019-11-18	2019-08-22	88	13000
50005543	Herd5	59581	4	H5C49	H5C59581	2019-11-18	2019-08-22	88	14000
50005666	Herd5	1806	2	H5C94	H5C1806	2019-11-18	2019-07-05	136	2458000
50005667	Herd5	1806	3	H5C94	H5C1806	2019-11-18	2019-07-05	136	924000
50005668	Herd5	1806	4	H5C94	H5C1806	2019-11-18	2019-07-05	136	556000
50005788	Herd5	84158	1	H5C169	H5C84158	2019-12-02	2019-07-31	124	8000
50005789	Herd5	84158	3	H5C169	H5C84158	2019-12-02	2019-07-31	124	14000
50005790	Herd5	84158	4	H5C169	H5C84158	2019-12-02	2019-07-31	124	14000
50005810	Herd5	0461	2	H5C86	H5C0461	2019-12-02	2019-07-13	142	2426000
50005811	Herd5	0461	4	H5C86	H5C0461	2019-12-02	2019-07-13	142	10067000
50005885	Herd5	59581	2	H5C49	H5C59581	2019-12-02	2019-08-22	102	469000
50005886	Herd5	59581	3	H5C49	H5C59581	2019-12-02	2019-08-22	102	65000
50005887	Herd5	59581	4	H5C49	H5C59581	2019-12-02	2019-08-22	102	75000
50005979	Herd5	59580	1	H5C177	H5C59580	2019-12-02	2019-09-19	74	117000
50005981	Herd5	59580	3	H5C177	H5C59580	2019-12-02	2019-09-19	74	No data
50005982	Herd5	59580	4	H5C177	H5C59580	2019-12-02	2019-09-19	74	153000
50006018	Herd5	1806	2	H5C94	H5C1806	2019-12-02	2019-07-05	150	2752000
50006019	Herd5	1806	3	H5C94	H5C1806	2019-12-02	2019-07-05	150	174000
50006020	Herd5	1806	4	H5C94	H5C1806	2019-12-02	2019-07-05	150	300000
50006145	Herd5	59580	1	H5C177	H5C59580	2019-12-16	2019-09-19	88	No data
50006146	Herd5	59580	2	H5C177	H5C59580	2019-12-16	2019-09-19	88	No data
50006147	Herd5	59580	3	H5C177	H5C59580	2019-12-16	2019-09-19	88	No data
50006148	Herd5	59580	4	H5C177	H5C59580	2019-12-16	2019-09-19	88	No data
50006248	Herd5	84158	1	H5C169	H5C84158	2019-12-16	2019-07-31	138	No data
50006249	Herd5	84158	3	H5C169	H5C84158	2019-12-16	2019-07-31	138	No data
50006250	Herd5	84158	4	H5C169	H5C84158	2019-12-16	2019-07-31	138	No data
50006334	Herd5	0461	1	H5C86	H5C0461	2019-12-16	2019-07-13	156	No data
50006335	Herd5	0461	2	H5C86	H5C0461	2019-12-16	2019-07-13	156	No data
50006337	Herd5	0461	4	H5C86	H5C0461	2019-12-16	2019-07-13	156	No data
50006406	Herd5	1806	4	H5C94	H5C1806	2019-12-16	2019-07-05	164	No data
50006418	Herd5	0461	1	H5C86	H5C0461	2020-01-13	2019-07-13	184	382000
50006420	Herd5	0461	3	H5C86	H5C0461	2020-01-13	2019-07-13	184	2138000
50006658	Herd5	84158	3	H5C169	H5C84158	2020-01-13	2019-07-31	166	9000
50006659	Herd5	84158	4	H5C169	H5C84158	2020-01-13	2019-07-31	166	11000
50007111	Herd5	0461	1	H5C86	H5C0461	2020-01-27	2019-07-13	198	284000
50007112	Herd5	0461	2	H5C86	H5C0461	2020-01-27	2019-07-13	198	74000
50007114	Herd5	0461	4	H5C86	H5C0461	2020-01-27	2019-07-13	198	28000
50007119	Herd5	84158	1	H5C169	H5C84158	2020-01-27	2019-07-31	180	17000
50007120	Herd5	84158	3	H5C169	H5C84158	2020-01-27	2019-07-31	180	6000
50007121	Herd5	84158	4	H5C169	H5C84158	2020-01-27	2019-07-31	180	7000
50007134	Herd5	1806	3	H5C94	H5C1806	2020-01-27	2019-07-05	206	1815000
50007135	Herd5	1806	4	H5C94	H5C1806	2020-01-27	2019-07-05	206	346000
50007447	Herd5	84158	1	H5C169	H5C84158	2020-02-10	2019-07-31	194	11000
50007448	Herd5	84158	3	H5C169	H5C84158	2020-02-10	2019-07-31	194	7000
50007449	Herd5	84158	4	H5C169	H5C84158	2020-02-10	2019-07-31	194	9000
50007450	Herd5	0461	1	H5C86	H5C0461	2020-02-10	2019-07-13	212	140000
50007451	Herd5	0461	2	H5C86	H5C0461	2020-02-10	2019-07-13	212	52000
50007453	Herd5	0461	4	H5C86	H5C0461	2020-02-10	2019-07-13	212	26000
50007457	Herd5	1806	2	H5C94	H5C1806	2020-02-10	2019-07-05	220	1117000
50007459	Herd5	1806	4	H5C94	H5C1806	2020-02-10	2019-07-05	220	332000
50007757	Herd5	84158	1	H5C169	H5C84158	2020-02-24	2019-07-31	208	9000
50007758	Herd5	84158	3	H5C169	H5C84158	2020-02-24	2019-07-31	208	14000
50007759	Herd5	84158	4	H5C169	H5C84158	2020-02-24	2019-07-31	208	11000
50007764	Herd5	1806	2	H5C94	H5C1806	2020-02-24	2019-07-05	234	1752000
50007766	Herd5	1806	4	H5C94	H5C1806	2020-02-24	2019-07-05	234	606000
50007772	Herd5	0461	2	H5C86	H5C0461	2020-02-24	2019-07-13	226	274000
50007774	Herd5	0461	4	H5C86	H5C0461	2020-02-24	2019-07-13	226	90000
50007890	Herd5	1806	3	H5C94	H5C1806	2020-03-09	2019-07-05	248	No data
50007891	Herd5	1806	4	H5C94	H5C1806	2020-03-09	2019-07-05	248	No data
50008046	Herd5	0461	1	H5C86	H5C0461	2020-03-09	2019-07-13	240	No data
50008048	Herd5	0461	3	H5C86	H5C0461	2020-03-09	2019-07-13	240	No data
50008049	Herd5	0461	4	H5C86	H5C0461	2020-03-09	2019-07-13	240	No data
51000029	Herd5	1792	1	H5C212	H5C1792	2019-05-22	2018-08-22	273	No data
51000075	Herd5	1806	4	H5C94	H5C1806	2019-09-23	2019-07-05	80	No data
51000078	Herd5	84158	2	H5C169	H5C84158	2019-09-23	2019-07-31	54	No data
51000081	Herd5	84158	2	H5C169	H5C84158	2019-10-07	2019-07-31	68	No data
51000087	Herd5	84158	2	H5C169	H5C84158	2019-10-21	2019-07-31	82	No data
51000090	Herd5	59581	1	H5C49	H5C59581	2019-11-04	2019-08-22	74	No data
51000112	Herd5	0461	1	H5C86	H5C0461	2019-12-02	2019-07-13	142	No data
51000113	Herd5	0461	3	H5C86	H5C0461	2019-12-02	2019-07-13	142	No data
51000156	Herd5	59580	1	H5C177	H5C59580	2020-03-09	2019-09-19	172	No data
51000158	Herd5	59580	3	H5C177	H5C59580	2020-03-09	2019-09-19	172	No data
