# Supplementary material for: The occurrence of Aerococcus urinaeequi and non-aureus staphylococci in raw milk negatively correlates with Escherichia coli clinical mastitis
Source: mSystems. 2024 Sep 10;9(10):e00362-24. doi: 10.1128/msystems.00362-24 (PMC11494980; doi:10.1128/msystems.00362-24)
Supplement: Table S3 — Sequence read data and Good's coverage for milk samples sequenced by 16S rRNA TAS. [file msystems.00362-24-s0004.csv]

Table S3 – Sequence read data and Good’s coverage for milk samples sequenced by 16S rRNA TAS
Group	n_seqs	n_sings	goods
10000985	3100	31	99
40000719	3109	31	99.00289482
20003016	3093	30	99.0300679
30002697	3097	30	99.03132063
30001173	3101	30	99.03257014
50000827	3104	30	99.03350515
10000788	3117	30	99.03753609
20002657	3090	29	99.06148867
50005378	3093	29	99.06239897
10000313	3100	29	99.06451613
40006008	3103	29	99.06542056
50002034	3108	29	99.06692407
10003219	3109	29	99.06722419
50005198	3100	28	99.09677419
20003120	3101	28	99.09706546
50004988	3105	28	99.09822866
40000985	3116	28	99.10141207
40004799	3085	27	99.12479741
10003697	3098	27	99.12846998
50007450	3098	27	99.12846998
20000611	3100	27	99.12903226
20001917	3100	27	99.12903226
20001037	3106	27	99.13071475
10002158	3107	27	99.13099453
50000736	3107	27	99.13099453
30000396	3095	26	99.15993538
10000032	3105	26	99.1626409
50000608	3111	26	99.16425587
40001359	3094	25	99.19198449
10002858	3098	25	99.19302776
40005411	3098	25	99.19302776
51000090	3102	25	99.19406834
50000815	3107	25	99.1953653
40001152	3094	24	99.22430511
50006420	3098	24	99.22530665
50005451	3099	24	99.22555663
40002101	3100	24	99.22580645
20002421	3101	24	99.22605611
40002385	3104	24	99.22680412
10002477	3105	24	99.22705314
20003350	3107	24	99.22755069
10000312	3108	24	99.22779923
20000735	3109	24	99.2280476
10000986	3114	24	99.22928709
20003351	3100	23	99.25806452
50007774	3101	23	99.25830377
30000014	3102	23	99.25854288
10001441	3105	23	99.25925926
20002564	3105	23	99.25925926
30000943	3105	23	99.25925926
10001395	3107	23	99.25973608
20002813	3108	23	99.25997426
50003806	3099	22	99.29009358
10003559	3102	22	99.29078014
10002109	3104	22	99.29123711
10000346	3105	22	99.29146538
10003558	3113	22	99.29328622
10000354	3116	22	99.29396662
21000017	3087	21	99.31972789
30000941	3094	21	99.32126697
10000938	3102	21	99.32301741
50004264	3102	21	99.32301741
50005431	3104	21	99.32345361
50006335	3105	21	99.3236715
30001525	3109	21	99.32454165
40002002	3109	21	99.32454165
10003358	3095	20	99.35379645
40002102	3095	20	99.35379645
50005059	3095	20	99.35379645
50005666	3097	20	99.35421376
20000543	3099	20	99.35463053
30002156	3103	20	99.35546246
50005379	3104	20	99.3556701
50003540	3108	20	99.35649936
10001443	3098	19	99.3867011
10001717	3101	19	99.38729442
10002159	3103	19	99.38768933
20001915	3104	19	99.3878866
50005453	3104	19	99.3878866
40003993	3105	19	99.38808374
50000824	3105	19	99.38808374
20003122	3113	19	99.38965628
40000986	3101	18	99.41954208
50002962	3101	18	99.41954208
10001754	3105	18	99.42028986
40004442	3105	18	99.42028986
50003905	3105	18	99.42028986
10000047	3120	18	99.42307692
10000832	3098	17	99.45125888
10003342	3099	17	99.45143595
10001898	3102	17	99.45196647
20002694	3103	17	99.45214309
10002856	3104	17	99.45231959
30000515	3105	17	99.45249597
10001422	3089	16	99.48203302
10000048	3091	16	99.48236817
40004441	3099	16	99.48370442
10001071	3100	16	99.48387097
10003311	3100	16	99.48387097
20002492	3100	16	99.48387097
30000219	3101	16	99.48403741
41000090	3101	16	99.48403741
50007459	3101	16	99.48403741
20002265	3102	16	99.48420374
30000988	3103	16	99.48436996
50003538	3103	16	99.48436996
40003684	3105	16	99.48470209
50005788	3106	16	99.484868
40002032	3098	15	99.51581666
30000599	3099	15	99.51597289
40004443	3099	15	99.51597289
10000732	3101	15	99.51628507
10004653	3101	15	99.51628507
40004934	3102	15	99.51644101
20001501	3103	15	99.51659684
20002785	3104	15	99.51675258
50007764	3109	15	99.51752975
20002292	3097	14	99.54794963
50004601	3097	14	99.54794963
40002004	3101	14	99.54853273
50007890	3101	14	99.54853273
50007766	3102	14	99.54867827
20002262	3103	14	99.54882372
20001758	3106	14	99.5492595
50006250	3109	14	99.54969444
50004602	3097	13	99.58023894
40004125	3100	13	99.58064516
40004794	3100	13	99.58064516
10000485	3101	13	99.58078039
10000695	3101	13	99.58078039
10003150	3101	13	99.58078039
10003372	3101	13	99.58078039
51000078	3101	13	99.58078039
10003082	3102	13	99.58091554
20002126	3102	13	99.58091554
20002692	3102	13	99.58091554
40000014	3102	13	99.58091554
11000058	3103	13	99.5810506
30000727	3103	13	99.5810506
40001650	3103	13	99.5810506
20000906	3104	13	99.58118557
20001655	3104	13	99.58118557
10001396	3105	13	99.58132045
20002412	3108	13	99.58172458
50005060	3108	13	99.58172458
10002857	3109	13	99.58185912
30000015	3109	13	99.58185912
20000736	3090	12	99.61165049
40005482	3094	12	99.61215255
10003343	3097	12	99.61252825
21000041	3097	12	99.61252825
50002353	3097	12	99.61252825
30001571	3098	12	99.61265332
10000550	3100	12	99.61290323
21000049	3101	12	99.61302806
50003630	3101	12	99.61302806
50001053	3102	12	99.6131528
50005982	3102	12	99.6131528
10000592	3104	12	99.61340206
30000370	3104	12	99.61340206
40005694	3104	12	99.61340206
41000085	3104	12	99.61340206
50000605	3104	12	99.61340206
40003436	3105	12	99.61352657
20001757	3106	12	99.613651
11000052	3108	12	99.61389961
30002864	3108	12	99.61389961
50005282	3108	12	99.61389961
20001161	3111	12	99.61427194
10000071	3098	11	99.64493221
20002656	3100	11	99.64516129
40004933	3100	11	99.64516129
40000718	3101	11	99.64527572
10002931	3102	11	99.64539007
50002869	3103	11	99.64550435
10005231	3104	11	99.64561856
10001756	3105	11	99.64573269
40000720	3105	11	99.64573269
40003815	3105	11	99.64573269
40004208	3105	11	99.64573269
30000911	3107	11	99.64596073
50004262	3107	11	99.64596073
20003011	3108	11	99.64607465
30002827	3109	11	99.64618849
41000071	3112	11	99.64652956
10000984	3095	10	99.67689822
20003015	3096	10	99.67700258
50002885	3096	10	99.67700258
10003220	3097	10	99.67710688
10000589	3098	10	99.6772111
20001667	3100	10	99.67741935
30000138	3100	10	99.67741935
50005283	3101	10	99.67752338
10001763	3102	10	99.67762734
10000074	3103	10	99.67773123
40000013	3103	10	99.67773123
50000566	3103	10	99.67773123
50007121	3103	10	99.67773123
30002698	3104	10	99.67783505
40000617	3105	10	99.67793881
50005667	3105	10	99.67793881
10003452	3106	10	99.6780425
50007134	3106	10	99.6780425
50003138	3107	10	99.67814612
30002826	3108	10	99.67824968
20001071	3099	9	99.70958374
50000737	3099	9	99.70958374
50006020	3099	9	99.70958374
10000936	3100	9	99.70967742
10001755	3100	9	99.70967742
10003089	3102	9	99.7098646
20003009	3102	9	99.7098646
50000606	3102	9	99.7098646
50002120	3102	9	99.7098646
50002863	3102	9	99.7098646
10002596	3103	9	99.70995811
11000068	3103	9	99.70995811
20001173	3103	9	99.70995811
20001831	3103	9	99.70995811
30000773	3103	9	99.70995811
40000830	3103	9	99.70995811
40005145	3103	9	99.70995811
40005427	3103	9	99.70995811
50004240	3103	9	99.70995811
10002110	3105	9	99.71014493
20001176	3105	9	99.71014493
11000057	3106	9	99.71023825
50000814	3106	9	99.71023825
50003631	3106	9	99.71023825
20002288	3107	9	99.71033151
40002054	3107	9	99.71033151
40001209	3108	9	99.71042471
10003952	3093	8	99.74135144
10000831	3097	8	99.7416855
30002085	3098	8	99.74176888
50002861	3098	8	99.74176888
40003444	3099	8	99.74185221
20002683	3100	8	99.74193548
30001707	3100	8	99.74193548
40003991	3100	8	99.74193548
50007759	3100	8	99.74193548
10004656	3101	8	99.7420187
50001458	3101	8	99.7420187
10000128	3102	8	99.74210187
10001446	3102	8	99.74210187
50005196	3103	8	99.74218498
30002154	3104	8	99.74226804
10000694	3105	8	99.74235105
10002600	3105	8	99.74235105
40001688	3105	8	99.74235105
40002034	3105	8	99.74235105
50004675	3105	8	99.74235105
51000075	3105	8	99.74235105
30000749	3106	8	99.742434
50007758	3107	8	99.7425169
20002784	3108	8	99.74259974
50005981	3109	8	99.74268253
30001624	3113	8	99.74301317
40002055	3093	7	99.77368251
50001761	3093	7	99.77368251
10001482	3096	7	99.77390181
10003221	3096	7	99.77390181
30000546	3096	7	99.77390181
40002053	3097	7	99.77397481
10001464	3100	7	99.77419355
30000013	3100	7	99.77419355
30000242	3100	7	99.77419355
40001546	3100	7	99.77419355
10001930	3101	7	99.77426637
20002413	3101	7	99.77426637
20002569	3101	7	99.77426637
20000427	3102	7	99.77433914
50007447	3102	7	99.77433914
10000474	3103	7	99.77441186
10000551	3103	7	99.77441186
10000802	3103	7	99.77441186
10002391	3103	7	99.77441186
40006009	3103	7	99.77441186
10002797	3104	7	99.77448454
20001665	3104	7	99.77448454
20002075	3104	7	99.77448454
30003126	3104	7	99.77448454
40000127	3104	7	99.77448454
40003752	3104	7	99.77448454
20003119	3105	7	99.77455717
40001357	3105	7	99.77455717
50007457	3105	7	99.77455717
40004026	3106	7	99.77462975
40005693	3106	7	99.77462975
10000801	3107	7	99.77470229
20002609	3108	7	99.77477477
10002789	3110	7	99.77491961
10003575	3114	7	99.77520873
10001199	3096	6	99.80620155
30000549	3096	6	99.80620155
20002810	3098	6	99.80632666
50007453	3098	6	99.80632666
10001447	3099	6	99.80638916
20002077	3099	6	99.80638916
40001998	3099	6	99.80638916
40002817	3099	6	99.80638916
20001049	3100	6	99.80645161
10000250	3101	6	99.80651403
20002608	3101	6	99.80651403
50004239	3101	6	99.80651403
50006418	3101	6	99.80651403
40000016	3102	6	99.8065764
10000595	3103	6	99.80663874
10001041	3103	6	99.80663874
10001156	3103	6	99.80663874
10002898	3103	6	99.80663874
10003341	3103	6	99.80663874
30001367	3103	6	99.80663874
40002819	3103	6	99.80663874
50003181	3103	6	99.80663874
50006658	3103	6	99.80663874
51000156	3103	6	99.80663874
10000838	3104	6	99.80670103
10003231	3104	6	99.80670103
20001653	3104	6	99.80670103
30002700	3104	6	99.80670103
40000987	3104	6	99.80670103
40004798	3104	6	99.80670103
50006018	3104	6	99.80670103
10000923	3105	6	99.80676329
20000908	3105	6	99.80676329
20001036	3105	6	99.80676329
30002157	3105	6	99.80676329
50002354	3105	6	99.80676329
50007448	3105	6	99.80676329
20001048	3106	6	99.8068255
20002267	3106	6	99.8068255
30002048	3106	6	99.8068255
40003080	3106	6	99.8068255
50005061	3106	6	99.8068255
10002239	3108	6	99.80694981
30001526	3108	6	99.80694981
40005680	3108	6	99.80694981
10002932	3111	6	99.80713597
20001237	3111	6	99.80713597
20002289	3095	5	99.83844911
41000076	3098	5	99.83860555
10003081	3100	5	99.83870968
40001151	3100	5	99.83870968
40002103	3100	5	99.83870968
50002379	3100	5	99.83870968
50005195	3100	5	99.83870968
20002290	3101	5	99.83876169
20003007	3101	5	99.83876169
40002386	3101	5	99.83876169
50000607	3101	5	99.83876169
20001834	3102	5	99.83881367
10000968	3103	5	99.83886561
10003573	3103	5	99.83886561
20001070	3103	5	99.83886561
20003342	3103	5	99.83886561
30001206	3103	5	99.83886561
40000615	3103	5	99.83886561
40005695	3103	5	99.83886561
50004637	3103	5	99.83886561
50005542	3103	5	99.83886561
10000843	3104	5	99.83891753
10002099	3104	5	99.83891753
10003469	3104	5	99.83891753
20000643	3104	5	99.83891753
20001172	3104	5	99.83891753
20001977	3104	5	99.83891753
20002393	3104	5	99.83891753
30000078	3104	5	99.83891753
40001545	3104	5	99.83891753
50001457	3104	5	99.83891753
50002871	3104	5	99.83891753
20002391	3105	5	99.8389694
20003344	3105	5	99.8389694
30000216	3105	5	99.8389694
40000235	3105	5	99.8389694
50002355	3105	5	99.8389694
50005885	3105	5	99.8389694
50007451	3105	5	99.8389694
10002292	3106	5	99.83902125
20001337	3106	5	99.83902125
20002732	3106	5	99.83902125
30000137	3106	5	99.83902125
40002394	3106	5	99.83902125
41000101	3106	5	99.83902125
50005543	3106	5	99.83902125
50007135	3106	5	99.83902125
10002112	3107	5	99.83907306
30002863	3107	5	99.83907306
40000129	3107	5	99.83907306
40001947	3107	5	99.83907306
50004238	3107	5	99.83907306
10000314	3108	5	99.83912484
20001035	3108	5	99.83912484
50006147	3108	5	99.83912484
50007112	3108	5	99.83912484
50004014	3109	5	99.83917658
10000072	3099	4	99.87092611
30002049	3099	4	99.87092611
10001197	3100	4	99.87096774
10002759	3100	4	99.87096774
20000732	3100	4	99.87096774
40001648	3100	4	99.87096774
10001466	3101	4	99.87100935
20000807	3101	4	99.87100935
20001979	3101	4	99.87100935
30001366	3101	4	99.87100935
40002959	3101	4	99.87100935
40004793	3101	4	99.87100935
40005815	3101	4	99.87100935
41000069	3101	4	99.87100935
51000112	3101	4	99.87100935
10001929	3102	4	99.87105093
10002087	3102	4	99.87105093
10002599	3102	4	99.87105093
10002798	3102	4	99.87105093
10003083	3102	4	99.87105093
10004654	3102	4	99.87105093
20000490	3102	4	99.87105093
20002565	3102	4	99.87105093
20003235	3102	4	99.87105093
30000283	3102	4	99.87105093
30000700	3102	4	99.87105093
40004257	3102	4	99.87105093
50000975	3102	4	99.87105093
50004677	3102	4	99.87105093
50005790	3102	4	99.87105093
10000311	3103	4	99.87109249
10000803	3103	4	99.87109249
10000970	3103	4	99.87109249
10001689	3103	4	99.87109249
10002694	3103	4	99.87109249
10002758	3103	4	99.87109249
10003151	3103	4	99.87109249
10003344	3103	4	99.87109249
10003454	3103	4	99.87109249
20001047	3103	4	99.87109249
20001175	3103	4	99.87109249
20001654	3103	4	99.87109249
30000395	3103	4	99.87109249
30001694	3103	4	99.87109249
30001827	3103	4	99.87109249
40001358	3103	4	99.87109249
40001639	3103	4	99.87109249
40004440	3103	4	99.87109249
50004468	3103	4	99.87109249
10000937	3104	4	99.87113402
10002137	3104	4	99.87113402
20000541	3104	4	99.87113402
20001364	3104	4	99.87113402
20002731	3104	4	99.87113402
30000059	3104	4	99.87113402
30000079	3104	4	99.87113402
30002547	3104	4	99.87113402
50000567	3104	4	99.87113402
51000158	3104	4	99.87113402
10002097	3105	4	99.87117552
10003847	3105	4	99.87117552
20000357	3105	4	99.87117552
20002101	3105	4	99.87117552
20002404	3105	4	99.87117552
30000517	3105	4	99.87117552
40002942	3105	4	99.87117552
50001052	3105	4	99.87117552
50005541	3105	4	99.87117552
10000073	3106	4	99.871217
10000127	3106	4	99.871217
10000626	3106	4	99.871217
20000613	3106	4	99.871217
20002779	3106	4	99.871217
20003117	3106	4	99.871217
30000398	3106	4	99.871217
30002046	3106	4	99.871217
50002864	3106	4	99.871217
50003417	3106	4	99.871217
50003520	3106	4	99.871217
10001074	3107	4	99.87125845
10001404	3107	4	99.87125845
10002293	3107	4	99.87125845
30001696	3107	4	99.87125845
40001691	3107	4	99.87125845
50005452	3107	4	99.87125845
50005886	3107	4	99.87125845
10001229	3108	4	99.87129987
20001174	3108	4	99.87129987
30000217	3108	4	99.87129987
50002862	3108	4	99.87129987
50006019	3108	4	99.87129987
10002757	3109	4	99.87134127
10003849	3109	4	99.87134127
30001325	3109	4	99.87134127
50000812	3109	4	99.87134127
10002478	3110	4	99.87138264
10004862	3111	4	99.87142398
10000729	3098	3	99.90316333
20000359	3098	3	99.90316333
20002686	3098	3	99.90316333
30000989	3098	3	99.90316333
10000835	3099	3	99.90319458
40002035	3099	3	99.90319458
50004603	3099	3	99.90319458
10002414	3100	3	99.90322581
10002481	3100	3	99.90322581
20002291	3100	3	99.90322581
30000622	3100	3	99.90322581
30002548	3100	3	99.90322581
40000616	3100	3	99.90322581
41000054	3100	3	99.90322581
50000569	3100	3	99.90322581
50004482	3100	3	99.90322581
50007757	3100	3	99.90322581
40003443	3101	3	99.90325701
50000738	3101	3	99.90325701
50007119	3101	3	99.90325701
51000029	3101	3	99.90325701
10000693	3102	3	99.9032882
10001423	3102	3	99.9032882
10001852	3102	3	99.9032882
10001893	3102	3	99.9032882
10002475	3102	3	99.9032882
10002603	3102	3	99.9032882
10003183	3102	3	99.9032882
20001335	3102	3	99.9032882
20001666	3102	3	99.9032882
20002691	3102	3	99.9032882
30002861	3102	3	99.9032882
50000735	3102	3	99.9032882
50001760	3102	3	99.9032882
50005280	3102	3	99.9032882
50005810	3102	3	99.9032882
10000696	3103	3	99.90331937
10000743	3103	3	99.90331937
10000787	3103	3	99.90331937
10000841	3103	3	99.90331937
10000842	3103	3	99.90331937
10002086	3103	3	99.90331937
10002533	3103	3	99.90331937
10003312	3103	3	99.90331937
10003453	3103	3	99.90331937
20002123	3103	3	99.90331937
20002125	3103	3	99.90331937
30000297	3103	3	99.90331937
30000400	3103	3	99.90331937
30000450	3103	3	99.90331937
30000726	3103	3	99.90331937
40000126	3103	3	99.90331937
40000552	3103	3	99.90331937
40001689	3103	3	99.90331937
40003751	3103	3	99.90331937
40004588	3103	3	99.90331937
40004792	3103	3	99.90331937
40004932	3103	3	99.90331937
41000040	3103	3	99.90331937
50001051	3103	3	99.90331937
50002225	3103	3	99.90331937
50003828	3103	3	99.90331937
50004241	3103	3	99.90331937
50004469	3103	3	99.90331937
50004674	3103	3	99.90331937
50008048	3103	3	99.90331937
10000253	3104	3	99.90335052
10000419	3104	3	99.90335052
10000833	3104	3	99.90335052
10001894	3104	3	99.90335052
10002479	3104	3	99.90335052
10003171	3104	3	99.90335052
10003189	3104	3	99.90335052
10003230	3104	3	99.90335052
10003369	3104	3	99.90335052
10003951	3104	3	99.90335052
20001668	3104	3	99.90335052
20003014	3104	3	99.90335052
30000910	3104	3	99.90335052
30001058	3104	3	99.90335052
30002380	3104	3	99.90335052
40002818	3104	3	99.90335052
40003280	3104	3	99.90335052
40003283	3104	3	99.90335052
40003374	3104	3	99.90335052
40004211	3104	3	99.90335052
41000062	3104	3	99.90335052
50001459	3104	3	99.90335052
50003541	3104	3	99.90335052
50005887	3104	3	99.90335052
10000418	3105	3	99.90338164
10000593	3105	3	99.90338164
10000628	3105	3	99.90338164
10000817	3105	3	99.90338164
10000920	3105	3	99.90338164
10003451	3105	3	99.90338164
10005065	3105	3	99.90338164
20000642	3105	3	99.90338164
20000770	3105	3	99.90338164
20001976	3105	3	99.90338164
20002411	3105	3	99.90338164
30000243	3105	3	99.90338164
30000296	3105	3	99.90338164
40001206	3105	3	99.90338164
40005146	3105	3	99.90338164
50002033	3105	3	99.90338164
50002886	3105	3	99.90338164
50003808	3105	3	99.90338164
10002298	3106	3	99.90341275
10002900	3106	3	99.90341275
20002419	3106	3	99.90341275
20002607	3106	3	99.90341275
20003118	3106	3	99.90341275
30000598	3106	3	99.90341275
30001365	3106	3	99.90341275
40002944	3106	3	99.90341275
10001421	3107	3	99.90344384
10004861	3107	3	99.90344384
20001461	3107	3	99.90344384
20002281	3107	3	99.90344384
20002570	3107	3	99.90344384
30000367	3107	3	99.90344384
30000369	3107	3	99.90344384
50004467	3107	3	99.90344384
50005668	3107	3	99.90344384
50005979	3107	3	99.90344384
50006406	3107	3	99.90344384
40002387	3108	3	99.9034749
10000306	3109	3	99.90350595
10003359	3109	3	99.90350595
30002699	3109	3	99.90350595
50007114	3109	3	99.90350595
10001943	3110	3	99.90353698
20000817	3112	3	99.90359897
10003232	3097	2	99.93542138
20001460	3097	2	99.93542138
30002341	3099	2	99.93546305
40005426	3099	2	99.93546305
50006248	3099	2	99.93546305
10000834	3100	2	99.93548387
41000050	3100	2	99.93548387
50004625	3100	2	99.93548387
50005811	3100	2	99.93548387
10003184	3101	2	99.93550468
30001172	3101	2	99.93550468
30001826	3101	2	99.93550468
30001829	3101	2	99.93550468
40000882	3101	2	99.93550468
40001070	3101	2	99.93550468
50002118	3101	2	99.93550468
50004676	3101	2	99.93550468
51000113	3101	2	99.93550468
10000421	3102	2	99.93552547
10001900	3102	2	99.93552547
10002601	3102	2	99.93552547
10002692	3102	2	99.93552547
10003550	3102	2	99.93552547
10004203	3102	2	99.93552547
10005233	3102	2	99.93552547
20000673	3102	2	99.93552547
20002734	3102	2	99.93552547
30001327	3102	2	99.93552547
30002082	3102	2	99.93552547
40000236	3102	2	99.93552547
40002395	3102	2	99.93552547
40003375	3102	2	99.93552547
40003376	3102	2	99.93552547
40005844	3102	2	99.93552547
50002964	3102	2	99.93552547
50003807	3102	2	99.93552547
50005789	3102	2	99.93552547
50006249	3102	2	99.93552547
10000345	3103	2	99.93554625
10000483	3103	2	99.93554625
10000484	3103	2	99.93554625
10000785	3103	2	99.93554625
10001479	3103	2	99.93554625
10001578	3103	2	99.93554625
10001927	3103	2	99.93554625
10002156	3103	2	99.93554625
10002535	3103	2	99.93554625
10002684	3103	2	99.93554625
10003148	3103	2	99.93554625
10003149	3103	2	99.93554625
10003173	3103	2	99.93554625
10003949	3103	2	99.93554625
20000203	3103	2	99.93554625
20000771	3103	2	99.93554625
20001365	3103	2	99.93554625
20002076	3103	2	99.93554625
20002610	3103	2	99.93554625
20003236	3103	2	99.93554625
30000241	3103	2	99.93554625
30000282	3103	2	99.93554625
30000516	3103	2	99.93554625
30001055	3103	2	99.93554625
30001057	3103	2	99.93554625
30001695	3103	2	99.93554625
40000880	3103	2	99.93554625
40004207	3103	2	99.93554625
40006279	3103	2	99.93554625
50000974	3103	2	99.93554625
50002961	3103	2	99.93554625
50004509	3103	2	99.93554625
50006146	3103	2	99.93554625
10000282	3104	2	99.93556701
10000590	3104	2	99.93556701
10000820	3104	2	99.93556701
10000922	3104	2	99.93556701
10001224	3104	2	99.93556701
10001730	3104	2	99.93556701
10002683	3104	2	99.93556701
10003552	3104	2	99.93556701
10003574	3104	2	99.93556701
20000291	3104	2	99.93556701
20001250	3104	2	99.93556701
20001500	3104	2	99.93556701
20001830	3104	2	99.93556701
20001980	3104	2	99.93556701
20002023	3104	2	99.93556701
20002185	3104	2	99.93556701
20002187	3104	2	99.93556701
30000057	3104	2	99.93556701
30000218	3104	2	99.93556701
30000401	3104	2	99.93556701
30001951	3104	2	99.93556701
30002339	3104	2	99.93556701
40000831	3104	2	99.93556701
40001207	3104	2	99.93556701
40003281	3104	2	99.93556701
40004790	3104	2	99.93556701
40006260	3104	2	99.93556701
50003632	3104	2	99.93556701
50004636	3104	2	99.93556701
50007891	3104	2	99.93556701
10000103	3105	2	99.93558776
10000352	3105	2	99.93558776
10000596	3105	2	99.93558776
10000742	3105	2	99.93558776
10001073	3105	2	99.93558776
10001154	3105	2	99.93558776
10001198	3105	2	99.93558776
10001394	3105	2	99.93558776
10002899	3105	2	99.93558776
20001499	3105	2	99.93558776
20001828	3105	2	99.93558776
20002151	3105	2	99.93558776
20002294	3105	2	99.93558776
30000080	3105	2	99.93558776
30000746	3105	2	99.93558776
30001570	3105	2	99.93558776
30001625	3105	2	99.93558776
40000128	3105	2	99.93558776
40001525	3105	2	99.93558776
50002963	3105	2	99.93558776
50002979	3105	2	99.93558776
50004635	3105	2	99.93558776
50006659	3105	2	99.93558776
10002855	3106	2	99.9356085
10002933	3106	2	99.9356085
20000943	3106	2	99.9356085
20003123	3106	2	99.9356085
30000991	3106	2	99.9356085
40001946	3106	2	99.9356085
40003438	3106	2	99.9356085
40003992	3106	2	99.9356085
40004254	3106	2	99.9356085
40005428	3106	2	99.9356085
40005817	3106	2	99.9356085
51000087	3106	2	99.9356085
10001420	3107	2	99.93562922
10003185	3107	2	99.93562922
10003370	3107	2	99.93562922
20000426	3107	2	99.93562922
20001459	3107	2	99.93562922
20001832	3107	2	99.93562922
30000136	3107	2	99.93562922
30000298	3107	2	99.93562922
40002943	3107	2	99.93562922
50005433	3107	2	99.93562922
51000081	3107	2	99.93562922
10005230	3109	2	99.93567063
40006281	3112	2	99.93573265
50004265	3113	2	99.93575329
40003753	3096	1	99.96770026
20001730	3097	1	99.96771069
30000077	3098	1	99.96772111
30000547	3098	1	99.96772111
30000770	3098	1	99.96772111
40000550	3098	1	99.96772111
40005480	3098	1	99.96772111
50003519	3098	1	99.96772111
10001580	3099	1	99.96773153
20002567	3099	1	99.96773153
30001524	3099	1	99.96773153
50008049	3099	1	99.96773153
10000420	3100	1	99.96774194
10000477	3100	1	99.96774194
10001325	3100	1	99.96774194
10001405	3100	1	99.96774194
10002602	3100	1	99.96774194
10002790	3100	1	99.96774194
30002155	3100	1	99.96774194
10000129	3101	1	99.96775234
10000804	3101	1	99.96775234
10001042	3101	1	99.96775234
10001072	3101	1	99.96775234
10001945	3101	1	99.96775234
10002294	3101	1	99.96775234
20000670	3101	1	99.96775234
30000699	3101	1	99.96775234
30001205	3101	1	99.96775234
30001569	3101	1	99.96775234
30001697	3101	1	99.96775234
40002413	3101	1	99.96775234
40005681	3101	1	99.96775234
41000073	3101	1	99.96775234
50001762	3101	1	99.96775234
10000549	3102	1	99.96776273
10000837	3102	1	99.96776273
10000969	3102	1	99.96776273
10001397	3102	1	99.96776273
10001861	3102	1	99.96776273
10002098	3102	1	99.96776273
10002139	3102	1	99.96776273
10002157	3102	1	99.96776273
10002240	3102	1	99.96776273
10002791	3102	1	99.96776273
10003172	3102	1	99.96776273
10003174	3102	1	99.96776273
20000140	3102	1	99.96776273
20000143	3102	1	99.96776273
20002684	3102	1	99.96776273
30000548	3102	1	99.96776273
30000747	3102	1	99.96776273
30000990	3102	1	99.96776273
30001708	3102	1	99.96776273
30001709	3102	1	99.96776273
30002378	3102	1	99.96776273
40000234	3102	1	99.96776273
40004255	3102	1	99.96776273
41000092	3102	1	99.96776273
50003831	3102	1	99.96776273
50004062	3102	1	99.96776273
50004466	3102	1	99.96776273
50004600	3102	1	99.96776273
50004990	3102	1	99.96776273
10000606	3103	1	99.96777312
10000744	3103	1	99.96777312
10001040	3103	1	99.96777312
10001091	3103	1	99.96777312
10001092	3103	1	99.96777312
10001324	3103	1	99.96777312
10001853	3103	1	99.96777312
10002111	3103	1	99.96777312
10002413	3103	1	99.96777312
10002480	3103	1	99.96777312
10002532	3103	1	99.96777312
10003188	3103	1	99.96777312
10003561	3103	1	99.96777312
10003749	3103	1	99.96777312
10005067	3103	1	99.96777312
20000201	3103	1	99.96777312
20000202	3103	1	99.96777312
20000425	3103	1	99.96777312
20001471	3103	1	99.96777312
20002153	3103	1	99.96777312
20002283	3103	1	99.96777312
30000058	3103	1	99.96777312
30000453	3103	1	99.96777312
30000600	3103	1	99.96777312
30000942	3103	1	99.96777312
30001056	3103	1	99.96777312
30001207	3103	1	99.96777312
30001364	3103	1	99.96777312
30001393	3103	1	99.96777312
30001828	3103	1	99.96777312
30002338	3103	1	99.96777312
30002549	3103	1	99.96777312
30002828	3103	1	99.96777312
30003128	3103	1	99.96777312
31000022	3103	1	99.96777312
40000833	3103	1	99.96777312
40001069	3103	1	99.96777312
40001526	3103	1	99.96777312
40002941	3103	1	99.96777312
40004027	3103	1	99.96777312
40004209	3103	1	99.96777312
40005816	3103	1	99.96777312
41000044	3103	1	99.96777312
41000070	3103	1	99.96777312
50003906	3103	1	99.96777312
50004481	3103	1	99.96777312
50006148	3103	1	99.96777312
50007120	3103	1	99.96777312
10000625	3104	1	99.96778351
10000627	3104	1	99.96778351
10000818	3104	1	99.96778351
10000844	3104	1	99.96778351
10000939	3104	1	99.96778351
10001223	3104	1	99.96778351
10001322	3104	1	99.96778351
10001403	3104	1	99.96778351
10001688	3104	1	99.96778351
10002138	3104	1	99.96778351
10003190	3104	1	99.96778351
10003310	3104	1	99.96778351
10004201	3104	1	99.96778351
10004655	3104	1	99.96778351
10005066	3104	1	99.96778351
10005232	3104	1	99.96778351
20000141	3104	1	99.96778351
20000488	3104	1	99.96778351
20000489	3104	1	99.96778351
20000671	3104	1	99.96778351
20000737	3104	1	99.96778351
20001034	3104	1	99.96778351
20001177	3104	1	99.96778351
20002282	3104	1	99.96778351
20002490	3104	1	99.96778351
20003121	3104	1	99.96778351
30000514	3104	1	99.96778351
30000625	3104	1	99.96778351
30001527	3104	1	99.96778351
30002379	3104	1	99.96778351
40000614	3104	1	99.96778351
40001690	3104	1	99.96778351
40002412	3104	1	99.96778351
40002415	3104	1	99.96778351
40003437	3104	1	99.96778351
40003812	3104	1	99.96778351
40004124	3104	1	99.96778351
40004256	3104	1	99.96778351
40004791	3104	1	99.96778351
41000084	3104	1	99.96778351
50000825	3104	1	99.96778351
50003518	3104	1	99.96778351
50003830	3104	1	99.96778351
50007449	3104	1	99.96778351
10001714	3105	1	99.96779388
10001854	3105	1	99.96779388
10002476	3105	1	99.96779388
10002597	3105	1	99.96779388
10002686	3105	1	99.96779388
10002693	3105	1	99.96779388
10003309	3105	1	99.96779388
10003360	3105	1	99.96779388
10003576	3105	1	99.96779388
20000142	3105	1	99.96779388
20000200	3105	1	99.96779388
20000644	3105	1	99.96779388
20001069	3105	1	99.96779388
20001756	3105	1	99.96779388
20002102	3105	1	99.96779388
20002394	3105	1	99.96779388
20002764	3105	1	99.96779388
30000060	3105	1	99.96779388
30000451	3105	1	99.96779388
30000601	3105	1	99.96779388
30001568	3105	1	99.96779388
30001706	3105	1	99.96779388
40001527	3105	1	99.96779388
40001640	3105	1	99.96779388
40001651	3105	1	99.96779388
40004029	3105	1	99.96779388
40004126	3105	1	99.96779388
40004589	3105	1	99.96779388
50003521	3105	1	99.96779388
50004263	3105	1	99.96779388
50006145	3105	1	99.96779388
10000105	3106	1	99.96780425
10000353	3106	1	99.96780425
10000786	3106	1	99.96780425
10001418	3106	1	99.96780425
10001444	3106	1	99.96780425
10001463	3106	1	99.96780425
10003850	3106	1	99.96780425
20001162	3106	1	99.96780425
20001234	3106	1	99.96780425
20002024	3106	1	99.96780425
20002184	3106	1	99.96780425
30000240	3106	1	99.96780425
40001649	3106	1	99.96780425
40002960	3106	1	99.96780425
40004210	3106	1	99.96780425
40004800	3106	1	99.96780425
50003809	3106	1	99.96780425
50004480	3106	1	99.96780425
50008046	3106	1	99.96780425
10001859	3107	1	99.96781461
10004863	3107	1	99.96781461
20000491	3107	1	99.96781461
20002693	3107	1	99.96781461
30001952	3107	1	99.96781461
40000988	3107	1	99.96781461
40001208	3107	1	99.96781461
40005843	3107	1	99.96781461
50001054	3107	1	99.96781461
10002685	3108	1	99.96782497
30001394	3108	1	99.96782497
30001395	3108	1	99.96782497
10002392	3110	1	99.96784566
10000104	3104	0	100
10000251	3103	0	100
10000303	3103	0	100
10000305	3105	0	100
10000344	3104	0	100
10000475	3104	0	100
10000516	3104	0	100
10000517	3102	0	100
10000552	3104	0	100
10000594	3104	0	100
10000656	3102	0	100
10000730	3105	0	100
10000741	3104	0	100
10000819	3102	0	100
10001155	3104	0	100
10001157	3103	0	100
10001200	3104	0	100
10001419	3106	0	100
10001442	3104	0	100
10001465	3100	0	100
10001481	3103	0	100
10001581	3103	0	100
10001715	3104	0	100
10001731	3106	0	100
10001851	3105	0	100
10001860	3105	0	100
10001895	3103	0	100
10001897	3103	0	100
10002088	3103	0	100
10002100	3103	0	100
10002238	3103	0	100
10002301	3105	0	100
10002393	3103	0	100
10002598	3100	0	100
10002690	3103	0	100
10002695	3103	0	100
10002696	3099	0	100
10002760	3106	0	100
10002792	3106	0	100
10003088	3107	0	100
10003091	3103	0	100
10003371	3103	0	100
10003468	3107	0	100
10003695	3103	0	100
10003698	3103	0	100
10003848	3103	0	100
10004864	3104	0	100
10005068	3104	0	100
20000289	3105	0	100
20000645	3104	0	100
20000672	3104	0	100
20000739	3103	0	100
20000805	3103	0	100
20000819	3104	0	100
20000942	3103	0	100
20001178	3102	0	100
20001235	3103	0	100
20001300	3100	0	100
20001473	3102	0	100
20001498	3104	0	100
20001677	3102	0	100
20001679	3105	0	100
20001727	3104	0	100
20001974	3106	0	100
20001978	3104	0	100
20002099	3105	0	100
20002100	3103	0	100
20002124	3104	0	100
20002266	3103	0	100
20002406	3103	0	100
20002423	3106	0	100
20002489	3106	0	100
20002568	3107	0	100
20002782	3104	0	100
20002783	3101	0	100
20003013	3103	0	100
30000281	3105	0	100
30000368	3103	0	100
30000452	3106	0	100
30000623	3104	0	100
30000624	3102	0	100
30000728	3103	0	100
30000729	3103	0	100
30000748	3105	0	100
30000771	3102	0	100
30000772	3106	0	100
30001204	3102	0	100
30001324	3103	0	100
30001326	3103	0	100
30001953	3103	0	100
30002047	3101	0	100
30002083	3103	0	100
30002340	3104	0	100
30002381	3104	0	100
30003127	3103	0	100
31000023	3102	0	100
40000237	3104	0	100
40000551	3105	0	100
40000553	3101	0	100
40000832	3105	0	100
40001528	3096	0	100
40001547	3103	0	100
40002414	3104	0	100
40003079	3100	0	100
40003282	3102	0	100
40003794	3103	0	100
40003795	3103	0	100
40003814	3102	0	100
40004028	3104	0	100
40004587	3103	0	100
40004795	3103	0	100
40004819	3103	0	100
40005147	3105	0	100
40005481	3103	0	100
40005682	3101	0	100
40006263	3104	0	100
40006280	3105	0	100
41000041	3096	0	100
50002382	3102	0	100
50002872	3102	0	100
50003139	3103	0	100
50003419	3103	0	100
50003633	3100	0	100
50004016	3102	0	100
50004065	3104	0	100
50004507	3098	0	100
50004989	3103	0	100
50006334	3105	0	100
50006337	3102	0	100
50007111	3106	0	100
50007772	3103	0	100
