# Supplementary material for: The occurrence of Aerococcus urinaeequi and non-aureus staphylococci in raw milk negatively correlates with Escherichia coli clinical mastitis
Source: mSystems. 2024 Sep 10;9(10):e00362-24. doi: 10.1128/msystems.00362-24 (PMC11494980; doi:10.1128/msystems.00362-24)
Supplement: Table S4 — Culture-dependent analysis of each milk sample. [file msystems.00362-24-s0005.csv]

Table S4 – Culture-dependent analysis of each milk sample
Barcode	Number of Colony Morphologies Observed on Blood Agar	Colony Morphology 1 Genus	Colony Morphology 1 species	Colony Morphology 2 Genus	Colony Morphology 2 Species	Interpretation of Colony Morphology Number
10000048	3	Staphylococcus	haemolyticus			0 = No growth
10000250	3					1 = Pure culture (only 1 spp)
10000484	3	Staphylococcus	chromogenes			2 = Mixed culture (2 different spp)
10000485	3					3 = Contaminated (3 and more different spp)
10001763	3	Staphylococcus	chromogenes	Staphylococcus	chromogenes	*The species on blood agar with the score 3 were not identififed except the ones showing β-hemolysis.
10002157	3	Staphylococcus	aureus
10002477	3	Staphylococcus	chromogenes
20001161	3
20001173	3
20001653	3
20002099	3
20002267	3
20002282	3
20002292	3
20003118	3
30000013	3	Staphylococcus	haemolyticus
30001172	3	Escherichia	coli
30002827	3
40000614	3
40000615	3
40000616	3	Bacillus	pumilus
40000719	3	Bacillus	pumilus
40002415	3	Staphylococcus	aureus	Staphylococcus	haemolyticus
40003437	3
40004210	3
40004791	3	Staphylococcus	equorum
41000050	3
50000814	3
50000815	3
50001457	3	Staphylococcus	epidermidis	Staphylococcus	aureus
50001458	3	Staphylococcus	aureus	Staphylococcus	epidermidis
50002863	3	No Organism Identification Possible
50002885	3	Staphylococcus	epidermidis
50005196	3
50005198	3
50005378	3
50005542	3
50007114	3
50007450	3	Staphylococcus	epidermidis	Staphylococcus	epidermidis
50007453	3
50007774	3
10000032	2	Enterococcus	faecium	no peaks found
10000071	2	No Organism Identification Possible		no peaks found
10000072	2	Corynebacterium	camporealensis	no peaks found
10000128	2	Staphylococcus	haemolyticus	Acinetobacter	lwoffii
10000129	2	Corynebacterium	camporealensis	Corynebacterium	bovis
10000312	2	No Organism Identification Possible		Glutamicibacter	protophormiae
10000313	2	Staphylococcus	chromogenes	No Organism Identification Possible
10000314	2	Acinetobacter	lwoffii	Glutamicibacter	arilaitensis
10000475	2	No Organism Identification Possible		No Organism Identification Possible
10000590	2	No Organism Identification Possible		No Organism Identification Possible
10000592	2	Staphylococcus	chromogenes	Glutamicibacter	arilaitensis
10000595	2	Corynebacterium	glutamicum	No Organism Identification Possible
10000626	2	Staphylococcus	haemolyticus	Glutamicibacter	arilaitensis
10000628	2	Acinetobacter	lwoffii	No Organism Identification Possible
10000835	2	Corynebacterium	glutamicum	Corynebacterium	glutamicum
10000938	2	Aerococcus	viridans	Glutamicibacter	arilaitensis
10000970	2	Staphylococcus	chromogenes	Staphylococcus	chromogenes
10001154	2	Glutamicibacter	arilaitensis	Staphylococcus	haemolyticus
10001325	2	Staphylococcus	hominis	Aerococcus	viridans
10001396	2	Staphylococcus	chromogenes	Staphylococcus	chromogenes
10001443	2	Staphylococcus	chromogenes	Staphylococcus	chromogenes
10001578	2	Corynebacterium	bovis	Corynebacterium	bovis
10001689	2	Aerococcus	viridans	Staphylococcus	cohnii
10001731	2	Corynebacterium	bovis	Corynebacterium	bovis
10001755	2	Staphylococcus	succinus	Staphylococcus	kloosii
10001929	2	Staphylococcus	chromogenes	Staphylococcus	chromogenes
10002097	2	Corynebacterium	bovis	Corynebacterium	bovis
10002110	2	Kocuria	carniphila	No Organism Identification Possible
10002159	2	Staphylococcus	aureus	Escherichia	coli
10002293	2	Enterococcus	canintestini	Enterococcus	canintestini
10002475	2	Escherichia	coli	Staphylococcus	aureus
10002476	2	Escherichia	coli	Staphylococcus	aureus
10002478	2	Escherichia	coli	Staphylococcus	aureus
10002479	2	Enterobacter	hormaechei	Escherichia	coli
10003220	2	Enterococcus	canintestini	Enterococcus	canintestini
10003311	2
10003312	2	Aerococcus	viridans	Staphylococcus	xylosus
10003344	2	Corynebacterium	bovis	Corynebacterium	bovis
10003358	2	Corynebacterium	amycolatum	Corynebacterium	amycolatum
10003469	2	Staphylococcus	haemolyticus	Staphylococcus	epidermidis
10003559	2	Corynebacterium	amycolatum	Corynebacterium	amycolatum
20000541	2	No Organism Identification Possible		No Organism Identification Possible
20000543	2	Aerococcus	viridans	Glutamicibacter	arilaitensis
20000644	2	Not tested		Not tested
20000735	2	Not tested		Not tested
20000770	2	Corynebacterium	bovis	Corynebacterium	bovis
20000771	2	Corynebacterium	bovis	Corynebacterium	bovis
20000805	2	Staphylococcus	chromogenes	No Organism Identification Possible
20001036	2	Corynebacterium	bovis	Corynebacterium	bovis
20001037	2	Staphylococcus	chromogenes	Staphylococcus	chromogenes
20001048	2	Lactococcus	lactis	Lactococcus	lactis
20001364	2	Corynebacterium	bovis	Corynebacterium	bovis
20001459	2	Corynebacterium	bovis	Corynebacterium	bovis
20001461	2	Macrococcus	spp	Corynebacterium	variabile
20001667	2	Staphylococcus	auricularis	Klebsiella	pneumoniae
20002100	2	Corynebacterium	amycolatum	Corynebacterium	amycolatum
20002184	2	Corynebacterium	bovis	no peaks found
20002185	2	Corynebacterium	bovis	Corynebacterium	bovis
20002262	2	No Organism Identification Possible		Corynebacterium	bovis
20002266	2	Corynebacterium	bovis	Corynebacterium	bovis
20002288	2	no peaks found		Corynebacterium	bovis
20002290	2	Corynebacterium	bovis	Corynebacterium	bovis
20002393	2	Staphylococcus	haemolyticus	Corynebacterium	bovis
20002404	2	Corynebacterium	bovis	Corynebacterium	bovis
20002423	2	Corynebacterium	amycolatum	Corynebacterium	amycolatum
20002565	2	No Organism Identification Possible		Corynebacterium	bovis
20002810	2	no peaks found		Corynebacterium	bovis
20002813	2	Corynebacterium	bovis	Corynebacterium	bovis
20003013	2	No Organism Identification Possible		Corynebacterium	xerosis
20003016	2	Wautersiella	falsenii	No Organism Identification Possible
20003120	2	Lactococcus	garvieae	Staphylococcus	hominis
20003122	2	Staphylococcus	epidermidis	Lactococcus	lactis
20003351	2	Lactococcus	lactis	Lactococcus	lactis
21000041	2	Klebsiella	pneumoniae	Escherichia	coli
30000014	2	Staphylococcus	epidermidis	Staphylococcus	epidermidis
30000137	2	No Organism Identification Possible		Staphylococcus	cohnii
30000368	2	Aerococcus	viridans	Pseudomonas	chlororaphis
30000369	2	Staphylococcus	hominis	Aerococcus	viridans
30000516	2	Staphylococcus	epidermidis	Staphylococcus	epidermidis
30000598	2	Staphylococcus	xylosus	Staphylococcus	xylosus
30000749	2	Staphylococcus	haemolyticus	Staphylococcus	epidermidis
30000988	2	Escherichia	coli	Staphylococcus	epidermidis
30000989	2	Staphylococcus	epidermidis	Staphylococcus	epidermidis
30001526	2	Staphylococcus	equorum	Staphylococcus	equorum
30001694	2	Staphylococcus	xylosus	Staphylococcus	xylosus
30001829	2	Staphylococcus	epidermidis	Staphylococcus	epidermidis
30002154	2	Staphylococcus	xylosus	Staphylococcus	xylosus
30002547	2	Bacillus	altitudinis	Staphylococcus	equorum
30002549	2	Aerococcus	viridans	Staphylococcus	haemolyticus
40000129	2	Staphylococcus	equorum	Corynebacterium	amycolatum
40000550	2	Bacillus	idriensis	Corynebacterium	bovis
40000552	2	Aerococcus	viridans	Corynebacterium	stationis
40000720	2	Aerococcus	viridans	Corynebacterium	bovis
40000882	2	Pseudomonas	synxantha	Pseudomonas	fluorescens
40000986	2	Aerococcus	viridans	Corynebacterium	spp
40001070	2	Corynebacterium	bovis	Corynebacterium	bovis
40001151	2	Streptococcus	dysgalactiae	Staphylococcus	hominis
40001357	2	Streptococcus	dysgalactiae	Streptococcus	dysgalactiae
40001359	2	Aerococcus	viridans	No Organism Identification Possible
40001546	2	Glutamicibacter	arilaitensis	Aerococcus	viridans
40001639	2	Corynebacterium	bovis	Corynebacterium	bovis
40001688	2	No Organism Identification Possible		Corynebacterium	bovis
40002002	2	Not tested		Not tested
40002032	2	Not tested		No Organism Identification Possible
40002034	2	Not tested		Not tested
40002054	2	Not tested		Not tested
40002055	2	Staphylococcus	haemolyticus	Staphylococcus	haemolyticus
40002385	2	Staphylococcus	haemolyticus	Staphylococcus	haemolyticus
40002817	2	Staphylococcus	haemolyticus	Bacillus	licheniformis
40002819	2	Corynebacterium	bovis	Corynebacterium	bovis
40002959	2	Streptococcus	dysgalactiae	Staphylococcus	hominis
40003374	2	Streptococcus	dysgalactiae	Streptococcus	dysgalactiae
40003376	2	Aerococcus	viridans	Aerococcus	viridans
40003795	2	Escherichia	coli	Escherichia	coli
40004790	2	Streptococcus	dysgalactiae	Streptococcus	dysgalactiae
40006008	2	Aerococcus	viridans	Aerococcus	viridans
50000567	2	Corynebacterium	glutamicum	Staphylococcus	chromogenes
50000569	2	Staphylococcus	equorum	Aerococcus	viridans
50000738	2	Staphylococcus	chromogenes	Staphylococcus	chromogenes
50000825	2	Dermacoccus	nishinomiyaensis	Corynebacterium	bovis
50000827	2	Serratia	marcescens	Pseudomonas	synxantha
50001053	2	Staphylococcus	epidermidis	Streptococcus	uberis
50001761	2	Aerococcus	viridans	Aerococcus	viridans
50002118	2	Staphylococcus	aureus	Streptococcus	dysgalactiae
50002120	2	Staphylococcus	aureus	Streptococcus	dysgalactiae
50002225	2	Streptococcus	dysgalactiae	Streptococcus	dysgalactiae
50002379	2	Pseudescherichia	vulneris	Streptococcus	uberis
50002382	2	No Organism Identification Possible		Streptococcus	dysgalactiae
50002862	2	Streptococcus	dysgalactiae	Streptococcus	dysgalactiae
50002979	2	Staphylococcus	epidermidis	Staphylococcus	epidermidis
50003181	2	Staphylococcus	hominis	Staphylococcus	epidermidis
50003631	2	Streptococcus	dysgalactiae	Staphylococcus	aureus
50003905	2	Streptococcus	dysgalactiae	Staphylococcus	aureus
50003906	2	Staphylococcus	hominis	Staphylococcus	hominis
50004241	2	No Organism Identification Possible		Corynebacterium	casei
50004264	2	Staphylococcus	auricularis	Corynebacterium	amycolatum
50004601	2	Staphylococcus	aureus	Streptococcus	dysgalactiae
50004988	2	Staphylococcus	epidermidis	Staphylococcus	epidermidis
50005283	2	Corynebacterium	bovis	Corynebacterium	xerosis
50005431	2	Weissella	paramesenteroides	Weissella	paramesenteroides
50005541	2	Staphylococcus	epidermidis	Staphylococcus	epidermidis
50005666	2	Staphylococcus	aureus	Streptococcus	dysgalactiae
50005885	2	Staphylococcus	epidermidis	Staphylococcus	epidermidis
50005886	2	Staphylococcus	epidermidis	Staphylococcus	epidermidis
50006018	2	Staphylococcus	aureus	Streptococcus	dysgalactiae
50006420	2	Staphylococcus	epidermidis	Staphylococcus	arlettae
50007112	2	Aerococcus	viridans	No Organism Identification Possible
50007135	2	Corynebacterium	bovis	Corynebacterium	bovis
50007451	2	Staphylococcus	auricularis	Corynebacterium	xerosis
50007459	2	Enterococcus	canintestini	Enterococcus	canintestini
50007891	2	Enterococcus	pseudoavium	Enterococcus	pseudoavium
50008046	2	Staphylococcus	epidermidis	Staphylococcus	epidermidis
50008048	2	Streptococcus	uberis	Corynebacterium	amycolatum
51000029	2	Escherichia	coli	Escherichia	coli
51000090	2	Staphylococcus	epidermidis	Escherichia	coli
51000112	2	Escherichia	coli	Escherichia	coli
10000047	1	Streptococcus	uberis
10000073	1	Glutamicibacter	arilaitensis
10000074	1	Staphylococcus	haemolyticus
10000103	1	Glutamicibacter	arilaitensis
10000127	1	Staphylococcus	haemolyticus
10000251	1	Staphylococcus	hominis
10000253	1	no peaks found
10000344	1	Corynebacterium	camporealensis
10000353	1	Proteus	vulgaris
10000354	1	Staphylococcus	hominis
10000419	1	Corynebacterium	efficiens
10000420	1	Staphylococcus	chromogenes
10000421	1	Corynebacterium	bovis
10000477	1	Bacillus	flexus
10000550	1	Corynebacterium	xerosis
10000551	1	Not tested
10000594	1	Staphylococcus	haemolyticus
10000656	1	Pseudomonas	luteola
10000693	1	Corynebacterium	amycolatum
10000694	1	Pseudomonas	gessardii
10000695	1	Corynebacterium	confusum
10000729	1	Streptococcus	uberis
10000732	1	Corynebacterium	glutamicum
10000741	1	Staphylococcus	haemolyticus
10000785	1	Staphylococcus	auricularis
10000801	1	Glutamicibacter	arilaitensis
10000802	1	Staphylococcus	haemolyticus
10000817	1	Bacillus	licheniformis
10000819	1	Staphylococcus	chromogenes
10000831	1	Serratia	marcescens
10000832	1	Citrobacter	koseri
10000842	1	Solibacillus	silvestris
10000843	1	Staphylococcus	chromogenes
10000844	1	Not tested
10000922	1	Klebsiella	aerogenes
10000923	1	Proteus	vulgaris
10000985	1	Serratia	marcescens
10000986	1	Not tested
10001042	1	No Organism Identification Possible
10001156	1	Staphylococcus	chromogenes
10001157	1	Not tested
10001198	1	Streptococcus	sanguinis
10001199	1	No Organism Identification Possible
10001322	1	Kocuria	carniphila
10001324	1	Streptomyces	badius
10001395	1	Aerococcus	viridans
10001403	1	Corynebacterium	bovis
10001419	1	Staphylococcus	auricularis
10001463	1	No Organism Identification Possible
10001464	1	Staphylococcus	epidermidis
10001893	1	Corynebacterium	bovis
10001894	1	Corynebacterium	bovis
10002111	1	Corynebacterium	phoceense
10002138	1	Enterococcus	canintestini
10002158	1	Staphylococcus	chromogenes
10002298	1	no peaks found
10002413	1	Weissella	confusa
10002414	1	Aerococcus	viridans
10002695	1	Enterococcus	canintestini
10002759	1	Staphylococcus	chromogenes
10002789	1	Corynebacterium	bovis
10002798	1	Enterococcus	canintestini
10002858	1	Kocuria	carniphila
10003082	1	Enterococcus	canintestini
10003089	1	Corynebacterium	bovis
10003149	1	Corynebacterium	amycolatum
10003150	1	Staphylococcus	chromogenes
10003172	1	Bacillus	licheniformis
10003188	1	Corynebacterium	amycolatum
10003189	1	Corynebacterium	bovis
10003221	1	Staphylococcus	auricularis
10003230	1	Corynebacterium	bovis
10003231	1	Corynebacterium	bovis
10003232	1	Corynebacterium	bovis
10003343	1	Staphylococcus	chromogenes
10003359	1	Staphylococcus	hominis
10003558	1	Enterococcus	gallinarum
10003573	1	Aerococcus	viridans
10003574	1	Corynebacterium	bovis
10003575	1	Corynebacterium	bovis
10003698	1	Staphylococcus	epidermidis
10003949	1	Enterococcus	gallinarum
10003951	1	no peaks found
10004654	1	Staphylococcus	kloosii
10004656	1	Curtobacterium	flaccumfaciens
11000052	1	Escherichia	coli
11000057	1	Escherichia	coli
11000058	1	Escherichia	coli
11000068	1	Escherichia	coli
20000141	1	No Organism Identification Possible
20000142	1	No Organism Identification Possible
20000201	1	Corynebacterium	callunae
20000291	1	No Organism Identification Possible
20000426	1	Lactococcus	lactis
20000427	1	No Organism Identification Possible
20000613	1	Staphylococcus	auricularis
20000642	1	Corynebacterium	camporealensis
20000736	1	Lactococcus	garvieae
20000807	1	Glutamicibacter	arilaitensis
20000817	1	Corynebacterium	glutamicum
20000908	1	Glutamicibacter	arilaitensis
20000943	1	Lactococcus	lactis
20001034	1	Corynebacterium	bovis
20001035	1	Staphylococcus	chromogenes
20001176	1	Corynebacterium	bovis
20001177	1	Corynebacterium	bovis
20001250	1	Lactococcus	garvieae
20001460	1	Corynebacterium	bovis
20001500	1	no peaks found
20001501	1	Escherichia	coli
20001654	1	Corynebacterium	bovis
20001655	1	Corynebacterium	bovis
20001665	1	Corynebacterium	xerosis
20001666	1	Corynebacterium	bovis
20001677	1	Bacillus	circulans
20001758	1	Klebsiella	pneumoniae
20001830	1	Enterococcus	saccharolyticus
20001978	1	Corynebacterium	amycolatum
20001979	1	Corynebacterium	bovis
20002023	1	Corynebacterium	bovis
20002075	1	Corynebacterium	bovis
20002076	1	No Organism Identification Possible
20002077	1	Corynebacterium	bovis
20002101	1	Corynebacterium	bovis
20002102	1	Corynebacterium	amycolatum
20002151	1	Corynebacterium	bovis
20002187	1	Corynebacterium	bovis
20002265	1	Klebsiella	pneumoniae
20002391	1	Corynebacterium	bovis
20002412	1	no peaks found
20002413	1	Lactococcus	garvieae
20002419	1	Corynebacterium	bovis
20002420	1	Lactococcus	lactis
20002490	1	no peaks found
20002492	1	no peaks found
20002564	1	Glutamicibacter	arilaitensis
20002567	1	Staphylococcus	haemolyticus
20002568	1	Staphylococcus	haemolyticus
20002569	1	Staphylococcus	haemolyticus
20002570	1	No Organism Identification Possible
20002609	1	no peaks found
20002657	1	Lactococcus	lactis
20002683	1	Staphylococcus	haemolyticus
20002686	1	Aerococcus	viridans
20002693	1	Lactococcus	garvieae
20002764	1	Corynebacterium	bovis
20003007	1	Staphylococcus	haemolyticus
20003009	1	no peaks found
20003014	1	Lactococcus	garvieae
20003015	1	No Organism Identification Possible
20003117	1	Lactococcus	garvieae
20003121	1	Staphylococcus	hominis
20003123	1	Staphylococcus	epidermidis
20003235	1	Lactococcus	garvieae
20003236	1	Corynebacterium	bovis
20003342	1	Lactococcus	garvieae
20003344	1	No Organism Identification Possible
20003350	1	Corynebacterium	spp
21000017	1	Escherichia	coli
21000049	1	Escherichia	coli
30000015	1	Staphylococcus	simulans
30000057	1	No Organism Identification Possible
30000058	1	Staphylococcus	epidermidis
30000059	1	Staphylococcus	simulans
30000060	1	Staphylococcus	aureus
30000219	1	Aerococcus	viridans
30000241	1	Corynebacterium	camporealensis
30000243	1	Staphylococcus	hominis
30000367	1	Staphylococcus	equorum
30000370	1	Staphylococcus	epidermidis
30000396	1	Escherichia	coli
30000398	1	Escherichia	coli
30000450	1	Staphylococcus	xylosus
30000514	1	Escherichia	coli
30000517	1	Staphylococcus	haemolyticus
30000546	1	Staphylococcus	xylosus
30000622	1	Escherichia	coli
30000746	1	Pseudarthrobacter	sulfonivorans
30000770	1	Escherichia	coli
30000771	1	Lysinibacillus	xylanilyticus
30000943	1	Staphylococcus	epidermidis
30000991	1	Staphylococcus	epidermidis
30001055	1	Escherichia	coli
30001207	1	Staphylococcus	epidermidis
30001324	1	Escherichia	coli
30001366	1	Staphylococcus	haemolyticus
30001367	1	Staphylococcus	epidermidis
30001395	1	Aerococcus	viridans
30001524	1	Staphylococcus	xylosus
30001568	1	Escherichia	coli
30001624	1	No Organism Identification Possible
30001706	1	Escherichia	coli
30001952	1	No Organism Identification Possible
30002049	1	Staphylococcus	epidermidis
30002082	1	Escherichia	coli
30002156	1	No Organism Identification Possible
30002157	1	Staphylococcus	borealis
30002378	1	Escherichia	coli
30002548	1	Staphylococcus	epidermidis
30002826	1	Staphylococcus	hominis
30002861	1	Escherichia	coli
31000022	1	Escherichia	coli
31000023	1	Escherichia	coli
40000013	1	Streptococcus	dysgalactiae
40000014	1	Staphylococcus	haemolyticus
40000016	1	Aerococcus	viridans
40000126	1	Streptococcus	dysgalactiae
40000127	1	Corynebacterium	xerosis
40000128	1
40000234	1	Streptococcus	dysgalactiae
40000235	1	Corynebacterium	bovis
40000236	1	Staphylococcus	capitis
40000237	1	Corynebacterium	bovis
40000551	1	Corynebacterium	bovis
40000553	1	no peaks found
40000617	1	Staphylococcus	epidermidis
40000718	1	Staphylococcus	haemolyticus
40000880	1	Corynebacterium	bovis
40000985	1	Streptococcus	dysgalactiae
40000987	1	Brevibacterium	paucivorans
40001152	1	Staphylococcus	haemolyticus
40001206	1	Staphylococcus	chromogenes
40001209	1	Not tested
40001527	1	Not tested
40001528	1	Not tested
40001545	1	Not tested
40001640	1	Corynebacterium	bovis
40001648	1	Corynebacterium	bovis
40001690	1	Corynebacterium	bovis
40002004	1	Bacillus	subtilis
40002035	1	Staphylococcus	haemolyticus
40002101	1	Staphylococcus	aureus
40002102	1	Corynebacterium	bovis
40002386	1	Corynebacterium	bovis
40002387	1	no peaks found
40002395	1	Staphylococcus	hominis
40002942	1	Staphylococcus	haemolyticus
40002943	1	Corynebacterium	bovis
40002944	1	Corynebacterium	bovis
40003080	1	Staphylococcus	haemolyticus
40003281	1	Corynebacterium	bovis
40003283	1	Corynebacterium	bovis
40003436	1	Streptococcus	dysgalactiae
40003443	1	Staphylococcus	haemolyticus
40003444	1	Staphylococcus	epidermidis
40003684	1	Aerococcus	viridans
40003752	1	Aerococcus	viridans
40003753	1	Corynebacterium	bovis
40003812	1	no peaks found
40003993	1	Staphylococcus	capitis
40004029	1	Aerococcus	viridans
40004124	1	Corynebacterium	bovis
40004126	1	Staphylococcus	hominis
40004254	1	Corynebacterium	bovis
40004257	1	Aerococcus	viridans
40004441	1	Corynebacterium	ammoniagenes
40004794	1	Aerococcus	viridans
40004798	1	Escherichia	coli
40004799	1	Staphylococcus	haemolyticus
40004800	1	Corynebacterium	bovis
40004932	1	Staphylococcus	hominis
40004933	1	Staphylococcus	epidermidis
40005145	1	Streptococcus	dysgalactiae
40005411	1	Corynebacterium	bovis
40005426	1	Corynebacterium	bovis
40005427	1	Corynebacterium	bovis
40005480	1	Corynebacterium	bovis
40005481	1	Corynebacterium	bovis
40005482	1	Corynebacterium	bovis
40005680	1	Corynebacterium	bovis
40005693	1	Streptococcus	dysgalactiae
40005695	1	Bacillus	infantis
40005816	1	Corynebacterium	bovis
40005817	1	Corynebacterium	bovis
40006260	1	Corynebacterium	bovis
40006263	1	no peaks found
41000040	1	Escherichia	coli
41000041	1	Corynebacterium	spp
41000044	1	Staphylococcus	aureus
41000054	1	Corynebacterium	camporealensis
41000062	1	Staphylococcus	epidermidis
41000070	1	Escherichia	coli
41000071	1	Enterobacter	cloacae
41000073	1	Streptococcus	pluranimalium
41000076	1	Staphylococcus	epidermidis
41000084	1	Escherichia	coli
41000085	1	Staphylococcus	epidermidis
41000090	1	Staphylococcus	epidermidis
41000092	1	Klebsiella	pneumoniae
41000101	1	Escherichia	coli
50000566	1	Staphylococcus	equorum
50000605	1	Staphylococcus	auricularis
50000606	1	Staphylococcus	aureus
50000608	1	Streptococcus	uberis
50000735	1	Staphylococcus	equorum
50000736	1	Staphylococcus	chromogenes
50000737	1	Enterobacter	cloacae
50000812	1	Corynebacterium	bovis
50000824	1	Corynebacterium	bovis
50000974	1	Corynebacterium	bovis
50001760	1	Corynebacterium	bovis
50002033	1	No Organism Identification Possible
50002353	1	No Organism Identification Possible
50002354	1	Corynebacterium	amycolatum
50002861	1	Streptococcus	uberis
50002864	1	Streptococcus	dysgalactiae
50002869	1	Streptococcus	dysgalactiae
50002886	1	Staphylococcus	xylosus
50002961	1	Bacillus	licheniformis
50003520	1	Streptococcus	uberis
50003538	1	Staphylococcus	hominis
50003540	1	Enterobacter	cloacae
50003630	1	Streptococcus	uberis
50003633	1	Streptococcus	dysgalactiae
50003808	1	Enterobacter	cloacae
50003828	1	Staphylococcus	epidermidis
50003830	1	Streptococcus	uberis
50003831	1	Staphylococcus	haemolyticus
50004062	1	Staphylococcus	epidermidis
50004065	1	Escherichia	coli
50004262	1	Corynebacterium	casei
50004467	1	Corynebacterium	variabile
50004507	1	Staphylococcus	epidermidis
50004600	1	Streptococcus	uberis
50004602	1	Aerococcus	viridans
50004603	1	Escherichia	coli
50004625	1	Psychrobacter	pasteurii
50004675	1	Corynebacterium	bovis
50004989	1	Staphylococcus	haemolyticus
50005059	1	Staphylococcus	haemolyticus
50005060	1	Pseudomonas	monteilii
50005195	1	Psychrobacter	pasteurii
50005282	1	No Organism Identification Possible
50005451	1	Staphylococcus	haemolyticus
50005668	1	Corynebacterium	xerosis
50005811	1	Staphylococcus	sciuri
50005887	1	Staphylococcus	equorum
50007134	1	Corynebacterium	bovis
50007448	1	Brachybacterium	conglomeratum
50007457	1	Streptococcus	dysgalactiae
50007758	1	Corynebacterium	stationis
50007764	1	Streptococcus	dysgalactiae
50007766	1	Enterococcus	canintestini
50007890	1	Aerococcus	viridans
50008049	1	Staphylococcus	hominis
51000075	1	Escherichia	coli
51000078	1	Staphylococcus	auricularis
51000081	1	Escherichia	coli
51000087	1	Staphylococcus	warneri
51000113	1	Klebsiella	pneumoniae
10000104	0
10000105	0
10000282	0
10000303	0
10000305	0
10000306	0
10000311	0
10000345	0
10000346	0
10000352	0
10000418	0
10000474	0
10000483	0
10000516	0
10000517	0
10000549	0
10000552	0
10000589	0
10000593	0
10000596	0
10000606	0
10000625	0
10000627	0
10000696	0
10000730	0
10000742	0
10000743	0
10000744	0
10000786	0
10000787	0
10000788	0
10000803	0
10000804	0
10000818	0
10000820	0
10000833	0
10000834	0
10000837	0
10000838	0
10000841	0
10000920	0
10000936	0
10000937	0
10000939	0
10000968	0
10000969	0
10000984	0
10001040	0
10001041	0
10001071	0
10001072	0
10001073	0
10001074	0
10001091	0
10001092	0
10001155	0
10001197	0
10001200	0
10001223	0
10001224	0
10001229	0
10001394	0
10001397	0
10001404	0
10001405	0
10001418	0
10001420	0
10001421	0
10001422	0
10001423	0
10001441	0
10001442	0
10001444	0
10001446	0
10001447	0
10001465	0
10001466	0
10001479	0
10001481	0
10001482	0
10001580	0
10001581	0
10001688	0
10001714	0
10001715	0
10001717	0
10001730	0
10001754	0
10001756	0
10001851	0
10001852	0
10001853	0
10001854	0
10001859	0
10001860	0
10001861	0
10001895	0
10001897	0
10001898	0
10001900	0
10001927	0
10001930	0
10001943	0
10001945	0
10002086	0
10002087	0
10002088	0
10002098	0
10002099	0
10002100	0
10002109	0
10002112	0
10002137	0
10002139	0
10002156	0
10002238	0
10002239	0
10002240	0
10002292	0
10002294	0
10002301	0
10002391	0
10002392	0
10002393	0
10002480	0
10002481	0
10002532	0
10002533	0
10002535	0
10002596	0
10002597	0
10002598	0
10002599	0
10002600	0
10002601	0
10002602	0
10002603	0
10002683	0
10002684	0
10002685	0
10002686	0
10002690	0
10002692	0
10002693	0
10002694	0
10002696	0
10002757	0
10002758	0
10002760	0
10002790	0
10002791	0
10002792	0
10002797	0
10002855	0
10002856	0
10002857	0
10002898	0
10002899	0
10002900	0
10002931	0
10002932	0
10002933	0
10003081	0
10003083	0
10003088	0
10003091	0
10003148	0
10003151	0
10003171	0
10003173	0
10003174	0
10003183	0
10003184	0
10003185	0
10003190	0
10003219	0
10003309	0
10003310	0
10003341	0
10003342	0
10003360	0
10003369	0
10003370	0
10003371	0
10003372	0
10003451	0
10003452	0
10003453	0
10003454	0
10003468	0
10003550	0
10003552	0
10003561	0
10003576	0
10003695	0
10003697	0
10003749	0
10003847	0
10003848	0
10003849	0
10003850	0
10003952	0
10004201	0
10004203	0
10004653	0
10004655	0
10004861	0
10004862	0
10004863	0
10004864	0
10005065	0
10005066	0
10005067	0
10005068	0
10005230	0
10005231	0
10005232	0
10005233	0
20000140	0
20000143	0
20000200	0
20000202	0
20000203	0
20000289	0
20000357	0
20000359	0
20000425	0
20000488	0
20000489	0
20000490	0
20000491	0
20000611	0
20000643	0
20000645	0
20000670	0
20000671	0
20000672	0
20000673	0
20000732	0
20000737	0
20000739	0
20000819	0
20000906	0
20000942	0
20001047	0
20001049	0
20001069	0
20001070	0
20001071	0
20001162	0
20001172	0
20001174	0
20001175	0
20001178	0
20001234	0
20001235	0
20001237	0
20001300	0
20001335	0
20001337	0
20001365	0
20001471	0
20001473	0
20001498	0
20001499	0
20001668	0
20001679	0
20001727	0
20001730	0
20001756	0
20001757	0
20001828	0
20001831	0
20001832	0
20001834	0
20001915	0
20001917	0
20001974	0
20001976	0
20001977	0
20001980	0
20002024	0
20002123	0
20002124	0
20002125	0
20002126	0
20002153	0
20002281	0
20002283	0
20002289	0
20002291	0
20002294	0
20002394	0
20002406	0
20002411	0
20002421	0
20002607	0
20002608	0
20002610	0
20002656	0
20002684	0
20002691	0
20002692	0
20002694	0
20002731	0
20002732	0
20002734	0
20002779	0
20002782	0
20002783	0
20002784	0
20002785	0
20003011	0
20003119	0
30000077	0
30000078	0
30000079	0
30000080	0
30000136	0
30000138	0
30000216	0
30000217	0
30000218	0
30000240	0
30000242	0
30000281	0
30000282	0
30000283	0
30000296	0
30000297	0
30000298	0
30000395	0
30000400	0
30000401	0
30000451	0
30000452	0
30000453	0
30000515	0
30000547	0
30000548	0
30000549	0
30000599	0
30000600	0
30000601	0
30000623	0
30000624	0
30000625	0
30000699	0
30000700	0
30000726	0
30000727	0
30000728	0
30000729	0
30000747	0
30000748	0
30000772	0
30000773	0
30000910	0
30000911	0
30000941	0
30000942	0
30000990	0
30001056	0
30001057	0
30001058	0
30001173	0
30001204	0
30001205	0
30001206	0
30001325	0
30001326	0
30001327	0
30001364	0
30001365	0
30001393	0
30001394	0
30001525	0
30001527	0
30001569	0
30001570	0
30001571	0
30001625	0
30001695	0
30001696	0
30001697	0
30001707	0
30001708	0
30001709	0
30001826	0
30001827	0
30001828	0
30001951	0
30001953	0
30002046	0
30002047	0
30002048	0
30002083	0
30002085	0
30002155	0
30002338	0
30002339	0
30002340	0
30002341	0
30002379	0
30002380	0
30002381	0
30002697	0
30002698	0
30002699	0
30002700	0
30002828	0
30002863	0
30002864	0
30003126	0
30003127	0
30003128	0
40000830	0
40000831	0
40000832	0
40000833	0
40000988	0
40001069	0
40001207	0
40001208	0
40001358	0
40001525	0
40001526	0
40001547	0
40001649	0
40001650	0
40001651	0
40001689	0
40001691	0
40001946	0
40001947	0
40001998	0
40002053	0
40002103	0
40002394	0
40002412	0
40002413	0
40002414	0
40002818	0
40002941	0
40002960	0
40003079	0
40003280	0
40003282	0
40003375	0
40003438	0
40003751	0
40003794	0
40003814	0
40003815	0
40003991	0
40003992	0
40004026	0
40004027	0
40004028	0
40004125	0
40004207	0
40004208	0
40004209	0
40004211	0
40004255	0
40004256	0
40004440	0
40004442	0
40004443	0
40004587	0
40004588	0
40004589	0
40004792	0
40004793	0
40004795	0
40004819	0
40004934	0
40005146	0
40005147	0
40005428	0
40005681	0
40005682	0
40005694	0
40005815	0
40005843	0
40005844	0
40006009	0
40006279	0
40006280	0
40006281	0
41000069	0
50000607	0
50000975	0
50001051	0
50001052	0
50001054	0
50001459	0
50001762	0
50002034	0
50002355	0
50002871	0
50002872	0
50002962	0
50002963	0
50002964	0
50003138	0
50003139	0
50003417	0
50003419	0
50003518	0
50003519	0
50003521	0
50003541	0
50003632	0
50003806	0
50003807	0
50003809	0
50004014	0
50004016	0
50004238	0
50004239	0
50004240	0
50004263	0
50004265	0
50004466	0
50004468	0
50004469	0
50004480	0
50004481	0
50004482	0
50004509	0
50004635	0
50004636	0
50004637	0
50004674	0
50004676	0
50004677	0
50004990	0
50005061	0
50005280	0
50005379	0
50005433	0
50005452	0
50005453	0
50005543	0
50005667	0
50005788	0
50005789	0
50005790	0
50005810	0
50005979	0
50005981	0
50005982	0
50006019	0
50006020	0
50006145	0
50006146	0
50006147	0
50006148	0
50006248	0
50006249	0
50006250	0
50006334	0
50006335	0
50006337	0
50006406	0
50006418	0
50006658	0
50006659	0
50007111	0
50007119	0
50007120	0
50007121	0
50007447	0
50007449	0
50007757	0
50007759	0
50007772	0
51000156	0
51000158	0
