# Supplementary material for: The occurrence of Aerococcus urinaeequi and non-aureus staphylococci in raw milk negatively correlates with Escherichia coli clinical mastitis
Source: mSystems. 2024 Sep 10;9(10):e00362-24. doi: 10.1128/msystems.00362-24 (PMC11494980; doi:10.1128/msystems.00362-24)
Supplement: Table S5 — Extended result of network analysis performed on 16S rRNA TAS data. [file msystems.00362-24-s0006.csv]

Table S5 – Extended result of network analysis performed on 16S rRNA TAS data
Target OTU	Source OTU	Spearman rho	Spearman p	Spearman s	bio beta	bio SE	bio p	anova dev	anova p	Target genus	Source genus
Otu0001	Otu0039	0.005566076	0.851933625	237244464	-0.00856051	0.003039866	0.004946554	11011.17755	0.00091798	Staphylococcus	Aerococcaceae_unclassified
Otu0001	Otu0036	-0.006440906	0.828996491	240108998.2	-0.009838446	0.002910626	0.000749324	16436.76825	5.21E-05	Staphylococcus	Agathobacter
Otu0001	Otu0017	-0.042218046	0.156672127	248644435.6	-0.007453541	0.001848177	5.88E-05	22807.29019	1.49E-06	Staphylococcus	Atopostipes
Otu0001	Otu0016	-0.036341186	0.222824353	247242379.1	-0.011351656	0.002192049	2.65E-07	34653.15528	1.23E-09	Staphylococcus	Bacteroides
Otu0001	Otu0041	0.009173481	0.758366919	236383836.8	-0.009755882	0.003142907	0.001956443	12661.76505	0.000380823	Staphylococcus	Bacteroides
Otu0001	Otu0040	-0.005204028	0.861464038	239813913.4	-0.010171974	0.00337806	0.002660566	13168.37247	0.000327748	Staphylococcus	Christensenellaceae_R-7_group
Otu0001	Otu0042	0.010599943	0.722242094	236043522.4	-0.008068859	0.002955311	0.006427024	10273.71517	0.001443298	Staphylococcus	Christensenellaceae_R-7_group
Otu0001	Otu0057	0.019982351	0.502764457	233805139	-0.011602667	0.003879181	0.002841325	13541.4111	0.000293831	Staphylococcus	Christensenellaceae_R-7_group
Otu0001	Otu0079	0.045173783	0.129617537	227795159.2	-0.012356919	0.004576487	0.007036476	10069.51248	0.001501534	Staphylococcus	Christensenellaceae_R-7_group
Otu0001	Otu0045	0.040756739	0.171535382	228848944	-0.012002026	0.003496286	0.000619205	17582.27556	2.39E-05	Staphylococcus	Jeotgalibaca
Otu0001	Otu0027	0.039843937	0.181340137	229066713.2	-0.005047438	0.001931276	0.009081363	8859.747873	0.00348074	Staphylococcus	Jeotgalicoccus
Otu0001	Otu0035	-0.002999915	0.919869525	239288072.8	-0.007672125	0.00275083	0.005376247	10467.78496	0.00122565	Staphylococcus	Lachnospiraceae_NK3A20_group
Otu0001	Otu0031	-0.025955774	0.384007366	244764706.7	-0.013063706	0.003041357	1.90E-05	25310.44003	3.09E-07	Staphylococcus	Lachnospiraceae_unclassified
Otu0001	Otu0094	-0.021332953	0.474330147	243661829.3	-0.019607102	0.006337903	0.002026196	14093.23299	0.00017767	Staphylococcus	Lachnospiraceae_unclassified
Otu0001	Otu0200	-0.021179511	0.477515506	243625222.2	-0.032152306	0.012459092	0.00998827	10595.98111	0.001247587	Staphylococcus	Lachnospiraceae_unclassified
Otu0001	Otu0076	0.020735792	0.486792224	233625388.7	-0.014624982	0.00497724	0.003366958	11753.83839	0.000627579	Staphylococcus	NK4A214_group
Otu0001	Otu0024	-0.058196807	0.050795654	252456526.5	-0.006605711	0.002408322	0.006187544	11056.96984	0.000875353	Staphylococcus	Ornithinimicrobium
Otu0001	Otu0096	-0.03812457	0.200926018	247667845.1	-0.019869784	0.006726386	0.003202261	13212.00124	0.000274063	Staphylococcus	Oscillospirales_ge
Otu0001	Otu0080	0.011280597	0.705214655	235881137.1	-0.014837137	0.005691431	0.009257181	10627.17338	0.001129493	Staphylococcus	Oscillospirales_ge
Otu0001	Otu0002	0.083859787	0.004846229	218565747.4	-0.000880041	0.000304866	0.003968442	11622.99649	0.000612905	Staphylococcus	Aerococcus
Otu0001	Otu0003	-0.004123946	0.890010285	239556235.5	-0.000793305	0.000246793	0.001344205	20616.30056	5.17E-06	Staphylococcus	Escherichia-Shigella
Otu0001	Otu0004	-0.027928049	0.34890785	245235237	-0.003612915	0.000460352	9.81E-15	61596.89979	7.70E-18	Staphylococcus	UCG-005
Otu0001	Otu0006	-0.091770538	0.002043042	260466291.4	-0.002248406	0.000683666	0.001037602	16697.97896	3.80E-05	Staphylococcus	Glutamicibacter
Otu0001	Otu0007	0.006614707	0.824456235	236994289.7	-0.00227744	0.000699637	0.001167117	14326.53295	0.000142112	Staphylococcus	Acinetobacter
Otu0001	Otu0008	0.010162245	0.73326536	236147945.1	-0.003956349	0.00147688	0.007495534	12283.28739	0.002481414	Staphylococcus	UCG-005
Otu0001	Otu0010	0.033357613	0.263178052	230614171	-0.006257717	0.001447491	1.67E-05	23008.52188	9.09E-07	Staphylococcus	Ruminococcaceae_unclassified
Otu0001	Otu0011	0.021924512	0.462159573	233341793.2	-0.007158991	0.001761528	5.16E-05	21205.22422	2.71E-06	Staphylococcus	Bifidobacterium
Otu0001	Otu0012	-0.044064877	0.139308606	249085038.5	-0.005036688	0.001424502	0.000423211	20295.03044	5.80E-06	Staphylococcus	Paucibacter
Otu0001	Otu0047	-0.015938919	0.592979897	242374961.9	-0.013790708	0.003776282	0.000272295	19659.74397	7.21E-06	Staphylococcus	Paludibacteraceae_unclassified
Otu0001	Otu0054	-0.047753368	0.109099256	249965010.6	-0.008797747	0.003400777	0.00980711	11144.55649	0.000862737	Staphylococcus	Pseudomonas
Otu0001	Otu0023	-0.010543354	0.723664077	241087729.1	-0.004425046	0.001602115	0.005838676	11309.27775	0.000828565	Staphylococcus	Ralstonia
Otu0001	Otu0049	-0.025838185	0.386166042	244736653.2	-0.012145687	0.003531157	0.000604051	16550.0558	4.67E-05	Staphylococcus	Rikenellaceae_RC9_gut_group
Otu0001	Otu0073	-0.019908258	0.50434997	243321936.4	-0.0195651	0.005480745	0.000372394	19154.48187	9.51E-06	Staphylococcus	Rikenellaceae_RC9_gut_group
Otu0001	Otu0064	-0.010983747	0.712623204	241192794.7	-0.014637778	0.004396403	0.000898364	15101.84837	9.85E-05	Staphylococcus	Rikenellaceae_RC9_gut_group
Otu0001	Otu0029	0.025366338	0.39490231	232520668.5	-0.005970482	0.002163594	0.005882901	9432.768862	0.002230486	Staphylococcus	Rikenellaceae_RC9_gut_group
Otu0001	Otu0021	0.062017403	0.037372737	223776736.8	-0.005920419	0.001883578	0.001715109	12445.24187	0.000388755	Staphylococcus	Rikenellaceae_RC9_gut_group
Otu0001	Otu0030	0.015803553	0.596123988	234802084.7	-0.007695964	0.002325207	0.000963347	14182.3257	0.000148255	Staphylococcus	Ruminobacter
Otu0001	Otu0022	0.046272178	0.120541971	227533112.6	-0.003971712	0.001431642	0.005625021	10345.90527	0.001292623	Staphylococcus	Solibacillus
Otu0001	Otu0055	-0.058603482	0.049197698	252553548	-0.010267955	0.003745594	0.006216183	11718.232	0.000712635	Staphylococcus	Treponema
Otu0001	Otu0119	-0.012987706	0.663168703	241670884	-0.018791017	0.007054843	0.007842646	10862.75904	0.001003879	Staphylococcus	UCG-005
Otu0002	Otu0071	0.200841458	1.01E-11	190657152.2	0.005458033	0.001680317	0.001195761	4040.352736	0.006538471	Aerococcus	Corynebacterium
Otu0002	Otu0028	0.446117806	3.25E-56	132140990.9	0.00723428	0.000788147	2.04E-19	29117.99651	3.48E-14	Aerococcus	Facklamia
Otu0002	Otu0077	0.291461876	1.66E-23	169037623.8	0.009468499	0.001737429	6.20E-08	11093.78948	7.63E-06	Aerococcus	Ignavigranum
Otu0002	Otu0027	0.309932179	1.62E-26	164631119.5	0.003321159	0.00110032	0.002598918	4048.300924	0.006649662	Aerococcus	Jeotgalicoccus
Otu0002	Otu0001	0.083859787	0.004846229	218565747.4	-0.000510481	0.00016048	0.001508175	7052.715897	0.000253433	Aerococcus	Staphylococcus
Otu0002	Otu0003	-0.045345348	0.128166049	249390523.3	-0.001085388	0.000416567	0.009294101	9165.386147	2.82E-05	Aerococcus	Escherichia-Shigella
Otu0002	Otu0012	-0.059953946	0.044190434	252875731.3	-0.004514536	0.001653458	0.006425678	6237.461149	0.00060768	Aerococcus	Paucibacter
Otu0002	Otu0013	0.33468422	6.72E-31	158725966.3	0.003097244	0.00072156	1.92E-05	7574.849426	0.000244883	Aerococcus	Psychrobacter
Otu0002	Otu0023	-0.038357374	0.198187333	247723385.9	-0.006602631	0.002274295	0.00376661	6871.462331	0.000326139	Aerococcus	Ralstonia
Otu0003	Otu0017	-0.060871495	0.041039259	253094633.1	-0.026992756	0.007827668	0.000584906	46265.63003	4.54E-07	Escherichia-Shigella	Atopostipes
Otu0003	Otu0016	-0.031291663	0.29391213	246037702.4	-0.023341722	0.007457316	0.001792972	37221.05722	4.17E-05	Escherichia-Shigella	Bacteroides
Otu0003	Otu0045	-0.06022776	0.043229389	252941055.8	-0.040489076	0.014542318	0.005455852	27632.15877	6.78E-05	Escherichia-Shigella	Jeotgalibaca
Otu0003	Otu0027	-0.018843004	0.527433106	243067796.3	-0.031779843	0.009545321	0.000898767	38626.65068	1.74E-06	Escherichia-Shigella	Jeotgalicoccus
Otu0003	Otu0001	-0.004123946	0.890010285	239556235.5	-0.001953078	0.000603618	0.001249291	42528.54674	5.00E-07	Escherichia-Shigella	Staphylococcus
Otu0003	Otu0004	-0.07505668	0.011719686	256478826.5	-0.010938536	0.001503006	6.37E-13	122896.6184	3.72E-22	Escherichia-Shigella	UCG-005
Otu0003	Otu0008	-0.049899363	0.094062474	250476985.7	-0.021108328	0.005188504	5.07E-05	51892.09098	7.55E-08	Escherichia-Shigella	UCG-005
Otu0003	Otu0010	-0.053346886	0.073423982	251299469.4	-0.026419975	0.005994355	1.15E-05	61372.66318	1.93E-10	Escherichia-Shigella	Ruminococcaceae_unclassified
Otu0003	Otu0011	-0.051515368	0.083873208	250862519.7	-0.027562048	0.010544167	0.009069854	49064.19902	0.000255353	Escherichia-Shigella	Bifidobacterium
Otu0003	Otu0029	-0.066113507	0.026456106	254345232.4	-0.044472453	0.011400192	0.000101483	54806.45034	6.20E-09	Escherichia-Shigella	Rikenellaceae_RC9_gut_group
Otu0003	Otu0058	-0.028158083	0.344950862	245290116.8	-0.066533492	0.023202438	0.004214472	36027.07412	8.69E-06	Escherichia-Shigella	Ruminococcaceae_unclassified
Otu0003	Otu0020	-0.10790044	0.000284647	264314440.4	-0.033193545	0.012359644	0.007346027	47517.94146	9.06E-05	Escherichia-Shigella	UCG-005
Otu0004	Otu0014	-0.108829319	0.000251909	264536045.2	-0.002180631	0.000568861	0.000133448	2586.562149	7.63E-06	UCG-005	Acinetobacter
Otu0004	Otu0036	0.384625761	4.78E-41	146811294.2	0.004510336	0.000643062	4.00E-12	5163.59722	2.21E-10	UCG-005	Agathobacter
Otu0004	Otu0125	0.243629824	1.09E-16	180449030	0.005620996	0.001330981	2.60E-05	1904.762305	0.000141731	UCG-005	Akkermansia
Otu0004	Otu0178	0.237013022	7.44E-16	182027616.1	0.007222465	0.002062047	0.00047894	1337.452587	0.001419907	UCG-005	Alistipes
Otu0004	Otu0112	0.262364169	3.39E-19	175979532.8	0.004930497	0.001071857	4.71E-06	2045.318253	7.43E-05	UCG-005	Alistipes
Otu0004	Otu0075	0.340432702	5.62E-32	157354537.5	0.003825816	0.00084606	6.78E-06	1981.96196	9.91E-05	UCG-005	Alistipes
Otu0004	Otu0017	0.310810329	1.15E-26	164421617.3	0.001762538	0.000476092	0.000224226	1590.02872	0.000516001	UCG-005	Atopostipes
Otu0004	Otu0218	0.216413661	2.07E-13	186942054.7	0.006164829	0.002114288	0.003618448	935.2036531	0.007755225	UCG-005	Bacteroides
Otu0004	Otu0095	0.296456697	2.68E-24	167845997.5	0.00367225	0.000874897	2.91E-05	1703.28446	0.000313946	UCG-005	Bacteroides
Otu0004	Otu0041	0.389216785	4.50E-42	145716002.7	0.004654662	0.00069448	3.24E-11	4346.197123	5.37E-09	UCG-005	Bacteroides
Otu0004	Otu0016	0.465529411	1.09E-61	127509918.4	0.004668731	0.0005283	3.72E-18	8019.64959	1.27E-15	UCG-005	Bacteroides
Otu0004	Otu0162	0.226490919	1.41E-14	184537899.4	0.00579659	0.001446777	6.57E-05	1667.054158	0.000366562	UCG-005	Blautia
Otu0004	Otu0244	0.208441021	1.58E-12	188844106.4	0.010638297	0.002174123	1.14E-06	2438.505605	1.51E-05	UCG-005	Christensenellaceae_R-7_group
Otu0004	Otu0193	0.228920425	7.25E-15	183958286.2	0.005777418	0.001497471	0.000120777	1436.679016	0.000926255	UCG-005	Christensenellaceae_R-7_group
Otu0004	Otu0079	0.235887904	1.03E-15	182296038.2	0.00392868	0.001081828	0.000294488	1455.843441	0.000864411	UCG-005	Christensenellaceae_R-7_group
Otu0004	Otu0113	0.24759255	3.33E-17	179503633.2	0.008447085	0.001610876	1.88E-07	2859.084754	2.62E-06	UCG-005	Christensenellaceae_R-7_group
Otu0004	Otu0042	0.272530582	1.21E-20	173554107.5	0.003334205	0.000700077	2.16E-06	2446.063535	1.48E-05	UCG-005	Christensenellaceae_R-7_group
Otu0004	Otu0057	0.302785129	2.52E-25	166336208.4	0.003149422	0.000694627	6.41E-06	2038.195168	7.86E-05	UCG-005	Christensenellaceae_R-7_group
Otu0004	Otu0040	0.379826456	5.42E-40	147956275.9	0.003956612	0.000584733	2.12E-11	4344.085619	6.24E-09	UCG-005	Christensenellaceae_R-7_group
Otu0004	Otu0208	0.201793434	8.07E-12	190430037	0.004174291	0.001007463	3.68E-05	1473.972742	0.000797341	UCG-005	Clostridia_UCG-014_ge
Otu0004	Otu0275	0.20776309	1.87E-12	189005842	0.008991153	0.002796321	0.00134006	1104.843571	0.003795644	UCG-005	Clostridia_unclassified
Otu0004	Otu0117	0.229830316	5.64E-15	183741211.4	0.009625825	0.00154663	6.85E-10	3779.915693	6.23E-08	UCG-005	Clostridia_vadinBB60_group_ge
Otu0004	Otu0199	0.215086402	2.92E-13	187258702.1	0.004881121	0.001592311	0.002225553	952.3286182	0.00718157	UCG-005	Coprococcus
Otu0004	Otu0315	0.216320599	2.12E-13	186964256.8	0.015929122	0.0037693	2.57E-05	1855.050368	0.00016479	UCG-005	Coprococcus
Otu0004	Otu0206	0.246315486	4.89E-17	179808305.2	0.010754144	0.002215398	1.38E-06	2406.125279	1.76E-05	UCG-005	Coprococcus
Otu0004	Otu0089	0.169900702	9.52E-09	198038761.7	0.00194403	0.000640691	0.002466725	926.3089611	0.007977019	UCG-005	Corynebacterium
Otu0004	Otu0104	0.260984335	5.27E-19	176308723.1	0.00424457	0.001281439	0.000954698	1122.884887	0.003518409	UCG-005	Desulfovibrionaceae_unclassified
Otu0004	Otu0092	0.287413938	7.10E-23	170003349.9	0.007829555	0.00132142	4.15E-09	3639.986575	1.13E-07	UCG-005	Dorea
Otu0004	Otu0176	0.195410128	3.67E-11	191952917.5	0.005668836	0.001904063	0.002971135	998.4070127	0.00596559	UCG-005	Gastranaerophilales_ge
Otu0004	Otu0077	0.224449968	2.46E-14	185024813.8	0.003290078	0.001133215	0.003764733	960.4216047	0.006847908	UCG-005	Ignavigranum
Otu0004	Otu0269	0.232114248	2.98E-15	183196328.4	0.007264525	0.002300545	0.00163242	1047.87717	0.004706635	UCG-005	Lachnoclostridium
Otu0004	Otu0099	0.15141025	3.28E-07	202450073	0.002834866	0.000874423	0.001221964	1102.906424	0.00375358	UCG-005	Lachnospiraceae_NK3A20_group
Otu0004	Otu0160	0.194443093	4.60E-11	192183625.4	0.005258378	0.001738762	0.002549575	1018.398167	0.005327594	UCG-005	Lachnospiraceae_unclassified
Otu0004	Otu0295	0.216623111	1.96E-13	186892085.7	0.014473226	0.002698429	9.91E-08	2874.704094	2.70E-06	UCG-005	Lachnospiraceae_unclassified
Otu0004	Otu0261	0.225966413	1.63E-14	184663031.9	0.005662724	0.001614634	0.000470906	1201.275808	0.002545822	UCG-005	Lachnospiraceae_unclassified
Otu0004	Otu0235	0.228070304	9.16E-15	184161101.7	0.008794228	0.002036322	1.71E-05	1924.207391	0.000125396	UCG-005	Lachnospiraceae_unclassified
Otu0004	Otu0152	0.261833887	4.01E-19	176106043.5	0.00693877	0.00131105	1.45E-07	2562.301493	8.72E-06	UCG-005	Lachnospiraceae_unclassified
Otu0004	Otu0200	0.274885495	5.48E-21	172992290.3	0.009176476	0.00146745	5.70E-10	3266.229294	5.05E-07	UCG-005	Lachnospiraceae_unclassified
Otu0004	Otu0130	0.280945607	6.88E-22	171546515.1	0.009071115	0.002040131	9.60E-06	2183.968061	4.50E-05	UCG-005	Lachnospiraceae_unclassified
Otu0004	Otu0124	0.303417857	1.98E-25	166185256.8	0.005023092	0.00110359	5.91E-06	2009.84618	8.59E-05	UCG-005	Lachnospiraceae_unclassified
Otu0004	Otu0143	0.311954484	7.37E-27	164148653.7	0.004485082	0.001074553	3.23E-05	1773.002897	0.000237769	UCG-005	Lachnospiraceae_unclassified
Otu0004	Otu0084	0.31231229	6.41E-27	164063291	0.005309058	0.001084328	1.12E-06	2481.461732	1.21E-05	UCG-005	Lachnospiraceae_unclassified
Otu0004	Otu0094	0.313086903	4.73E-27	163878489.6	0.008408113	0.001276164	6.82E-11	4379.405303	5.90E-09	UCG-005	Lachnospiraceae_unclassified
Otu0004	Otu0031	0.43015139	5.73E-52	135950136.9	0.005810528	0.000541042	1.12E-25	10371.48687	6.38E-20	UCG-005	Lachnospiraceae_unclassified
Otu0004	Otu0188	0.238897346	4.33E-16	181578068.6	0.009947325	0.002184141	5.83E-06	2123.959425	5.54E-05	UCG-005	Monoglobus
Otu0004	Otu0222	0.24451414	8.35E-17	180238056.6	0.009435212	0.001576495	2.91E-09	3319.625388	4.24E-07	UCG-005	Monoglobus
Otu0004	Otu0171	0.247135578	3.82E-17	179612654.1	0.008556675	0.001773292	1.59E-06	2429.219149	1.69E-05	UCG-005	Monoglobus
Otu0004	Otu0076	0.311785049	7.88E-27	164189076	0.009921446	0.001131692	6.69E-18	7668.048595	8.09E-15	UCG-005	NK4A214_group
Otu0004	Otu0165	0.258866565	1.03E-18	176813964.5	0.008027852	0.002059935	0.000103104	1608.905752	0.000462103	UCG-005	Oscillibacter
Otu0004	Otu0093	0.217570426	1.53E-13	186666082.5	0.006341626	0.001122531	2.04E-08	3214.250266	6.67E-07	UCG-005	Oscillospiraceae_unclassified
Otu0004	Otu0082	0.301976145	3.42E-25	166529209.7	0.005902768	0.001062033	3.41E-08	3032.313478	1.34E-06	UCG-005	Oscillospiraceae_unclassified
Otu0004	Otu0186	0.204082891	4.63E-12	189883835.9	0.006741799	0.00191542	0.000449285	1327.081555	0.001478292	UCG-005	Oscillospirales_ge
Otu0004	Otu0098	0.235031879	1.31E-15	182500262.2	0.00410838	0.001324739	0.001975019	1047.319868	0.004848089	UCG-005	Oscillospirales_ge
Otu0004	Otu0131	0.246148104	5.14E-17	179848238	0.003700046	0.000955424	0.000113873	1386.042826	0.001144827	UCG-005	Oscillospirales_ge
Otu0004	Otu0212	0.275482611	4.48E-21	172849835	0.01276199	0.002174406	5.76E-09	3453.110482	2.47E-07	UCG-005	Oscillospirales_ge
Otu0004	Otu0096	0.278185749	1.78E-21	172204940.8	0.003947474	0.0010652	0.000220967	1356.518357	0.001284381	UCG-005	Oscillospirales_ge
Otu0004	Otu0147	0.28037449	8.39E-22	171682767.7	0.008462925	0.001649516	3.40E-07	2605.230651	7.55E-06	UCG-005	Oscillospirales_ge
Otu0004	Otu0080	0.302571241	2.73E-25	166387236.2	0.002297458	0.000679807	0.00075097	1101.195448	0.003734996	UCG-005	Oscillospirales_ge
Otu0004	Otu0001	-0.027928049	0.34890785	245235237	-0.000467108	6.75E-05	7.45E-12	7640.843174	2.88E-15	UCG-005	Staphylococcus
Otu0004	Otu0003	-0.07505668	0.011719686	256478826.5	-0.000760259	0.000131432	9.43E-09	8148.715032	6.87E-16	UCG-005	Escherichia-Shigella
Otu0004	Otu0005	-0.101394979	0.000652196	262762417.1	-0.000822179	0.000177309	3.95E-06	4798.116116	8.05E-10	UCG-005	Enterobacteriaceae_unclassified
Otu0004	Otu0006	-0.155899626	1.44E-07	275765720.1	-0.00114985	0.000275243	3.18E-05	2884.314227	1.85E-06	UCG-005	Glutamicibacter
Otu0004	Otu0007	-0.042784978	0.15117593	248779689.9	-0.001038849	0.000295905	0.000464603	1895.932281	0.000127228	UCG-005	Acinetobacter
Otu0004	Otu0008	0.497756161	1.34E-71	119821506	0.001455975	0.000206718	3.27E-12	4163.45078	1.13E-08	UCG-005	UCG-005
Otu0004	Otu0009	-0.164650809	2.71E-08	277853510.8	-0.001632948	0.0006097	0.007508268	1097.941416	0.003680256	UCG-005	Intrasporangiaceae_unclassified
Otu0004	Otu0010	0.278745824	1.47E-21	172071322.4	0.001774163	0.000464593	0.000141479	1718.747688	0.000292562	UCG-005	Ruminococcaceae_unclassified
Otu0004	Otu0011	0.272263538	1.32E-20	173617816.9	0.00217794	0.000464528	3.09E-06	2426.522432	1.44E-05	UCG-005	Bifidobacterium
Otu0004	Otu0047	0.359267	1.14E-35	152861194.3	0.002965251	0.000551818	9.38E-08	2745.799566	4.40E-06	UCG-005	Paludibacteraceae_unclassified
Otu0004	Otu0145	0.26320191	2.59E-19	175779671	0.00397564	0.001256561	0.001598547	1025.563891	0.005157376	UCG-005	Parasutterella
Otu0004	Otu0179	0.252404343	7.72E-18	178355672.3	0.008423609	0.001742727	1.53E-06	2418.605941	1.73E-05	UCG-005	Prevotellaceae_unclassified
Otu0004	Otu0025	-0.052565084	0.077746409	251112953	-0.001298961	0.000464406	0.005245546	1563.306239	0.000548186	UCG-005	Pseudomonas
Otu0004	Otu0069	0.291737255	1.50E-23	168971925.9	0.003845555	0.000844223	5.81E-06	2234.618731	3.60E-05	UCG-005	Rikenellaceae_RC9_gut_group
Otu0004	Otu0073	0.312428173	6.12E-27	164035644.4	0.007293686	0.001087639	3.17E-11	4638.110248	1.63E-09	UCG-005	Rikenellaceae_RC9_gut_group
Otu0004	Otu0064	0.316250605	1.35E-27	163123717.8	0.007388044	0.001067108	7.41E-12	5116.564083	2.89E-10	UCG-005	Rikenellaceae_RC9_gut_group
Otu0004	Otu0049	0.332568861	1.65E-30	159230632.7	0.004472992	0.000638902	4.37E-12	4607.409232	2.14E-09	UCG-005	Rikenellaceae_RC9_gut_group
Otu0004	Otu0063	0.338507214	1.30E-31	157813905.7	0.007319221	0.001118292	9.03E-11	4521.617909	3.72E-09	UCG-005	Rikenellaceae_RC9_gut_group
Otu0004	Otu0029	0.35740055	2.72E-35	153306477.7	0.003375925	0.000536661	4.53E-10	3759.80967	7.20E-08	UCG-005	Rikenellaceae_RC9_gut_group
Otu0004	Otu0021	0.402528111	3.85E-45	142540288.3	0.004055224	0.000491297	4.26E-16	6802.797441	2.42E-13	UCG-005	Rikenellaceae_RC9_gut_group
Otu0004	Otu0168	0.231314018	3.73E-15	183387241.2	0.009871073	0.00170079	8.43E-09	3568.603357	1.62E-07	UCG-005	Ruminobacter
Otu0004	Otu0030	0.386799544	1.57E-41	146292689.7	0.004058393	0.000583449	5.94E-12	5032.101748	3.93E-10	UCG-005	Ruminobacter
Otu0004	Otu0058	0.245360864	6.49E-17	180036051.8	0.004721047	0.000890073	1.36E-07	2862.560677	2.61E-06	UCG-005	Ruminococcaceae_unclassified
Otu0004	Otu0217	0.257106942	1.79E-18	177233762	0.010568946	0.001978262	1.11E-07	2861.365497	2.55E-06	UCG-005	Succinivibrio
Otu0004	Otu0138	0.235046968	1.30E-15	182496662.5	0.007411198	0.001485999	7.09E-07	2645.9446	7.04E-06	UCG-005	Treponema
Otu0004	Otu0055	0.344128427	1.11E-32	156472839.5	0.001612546	0.000413143	0.000100622	1474.222813	0.000805983	UCG-005	Treponema
Otu0004	Otu0119	0.284789645	1.80E-22	170629433.8	0.00557319	0.001119949	7.50E-07	2310.961041	2.50E-05	UCG-005	UCG-005
Otu0004	Otu0020	0.41294956	1.22E-47	140054018.2	0.001330256	0.00024653	8.31E-08	2469.663714	1.22E-05	UCG-005	UCG-005
Otu0004	Otu0177	0.264968992	1.46E-19	175358094.1	0.01006781	0.001872714	9.26E-08	2841.9561	3.04E-06	UCG-005	UCG-009
Otu0004	Otu0288	0.179447154	1.30E-09	195761242.2	0.009622906	0.00270581	0.000391682	1372.129818	0.001240974	UCG-005	UCG-010_ge
Otu0004	Otu0184	0.187873501	2.06E-10	193750948.4	0.006874574	0.001637038	2.89E-05	1742.127891	0.000276498	UCG-005	UCG-010_ge
Otu0004	Otu0170	0.215754867	2.45E-13	187099224.8	0.007279346	0.001793377	5.27E-05	1692.144915	0.000335401	UCG-005	UCG-010_ge
Otu0004	Otu0299	0.218599829	1.17E-13	186420495.3	0.008594093	0.002389604	0.000336637	1267.448672	0.001935611	UCG-005	UCG-010_ge
Otu0004	Otu0140	0.234928607	1.35E-15	182524900.1	0.005469133	0.001498196	0.000273817	1464.496146	0.000849072	UCG-005	UCG-010_ge
Otu0004	Otu0133	0.236882105	7.73E-16	182058849.4	0.007447437	0.001565925	2.23E-06	2409.597092	1.72E-05	UCG-005	UCG-010_ge
Otu0004	Otu0210	0.242948979	1.33E-16	180611460.8	0.006590755	0.001696189	0.000108046	1485.023203	0.000786475	UCG-005	UCG-010_ge
Otu0004	Otu0191	0.216201386	2.19E-13	186992697.6	0.006017134	0.001952412	0.002107051	1036.301036	0.005074124	UCG-005	uncultured
Otu0004	Otu0059	0.260267717	6.61E-19	176479688.4	0.00275286	0.000755344	0.000280171	1455.541915	0.000842502	UCG-005	uncultured
Otu0004	Otu0122	0.264826854	1.53E-19	175392004.2	0.004682208	0.001468676	0.001471999	1099.350177	0.003922736	UCG-005	uncultured
Otu0004	Otu0192	0.197184307	2.42E-11	191529647.3	0.010768444	0.00321887	0.000848822	1283.034029	0.001813582	UCG-005	uncultured_ge
Otu0004	Otu0209	0.305638569	8.51E-26	165655456.4	0.006833178	0.001631004	3.01E-05	1680.547853	0.000335671	UCG-005	uncultured_ge
Otu0005	Otu0032	0.071839272	0.01585901	221433510.3	-0.022513782	0.008534627	0.008456789	17177.86945	0.000311241	Enterobacteriaceae_unclassified	Brachybacterium
Otu0005	Otu0031	-0.060188812	0.043365006	252931763.9	-0.030006592	0.00980543	0.002264463	20395.56128	5.29E-05	Enterobacteriaceae_unclassified	Lachnospiraceae_unclassified
Otu0005	Otu0001	0.063939379	0.031848104	223318206.5	-0.001080578	0.000409201	0.008388407	15026.48188	0.000527983	Enterobacteriaceae_unclassified	Staphylococcus
Otu0005	Otu0004	-0.101394979	0.000652196	262762417.1	-0.007547395	0.001308456	1.04E-08	48504.98974	1.82E-12	Enterobacteriaceae_unclassified	UCG-005
Otu0005	Otu0006	-0.023279884	0.434941699	244126313.1	-0.00552246	0.001833062	0.002647482	25835.02586	1.57E-05	Enterobacteriaceae_unclassified	Glutamicibacter
Otu0005	Otu0008	-0.031657505	0.288301427	246124982.1	-0.016711909	0.004557044	0.000256654	25585.69172	2.46E-06	Enterobacteriaceae_unclassified	UCG-005
Otu0005	Otu0009	0.076446919	0.010249524	220334252.9	-0.011475984	0.003755674	0.002298908	25502.73732	8.38E-06	Enterobacteriaceae_unclassified	Intrasporangiaceae_unclassified
Otu0005	Otu0010	-0.011776861	0.692891694	241382009.8	-0.010391503	0.003940469	0.008476893	12570.24692	0.00143071	Enterobacteriaceae_unclassified	Ruminococcaceae_unclassified
Otu0005	Otu0029	-0.029742666	0.31847414	245668154.6	-0.0274649	0.008221141	0.000863011	22857.8189	1.04E-05	Enterobacteriaceae_unclassified	Rikenellaceae_RC9_gut_group
Otu0005	Otu0021	-0.005632453	0.850188651	239916123.6	-0.021518158	0.007147508	0.002665836	19576.11567	7.38E-05	Enterobacteriaceae_unclassified	Rikenellaceae_RC9_gut_group
Otu0006	Otu0016	-0.099215363	0.000852144	262242420.9	-0.010076308	0.003348023	0.002674145	4719.515269	0.000500064	Glutamicibacter	Bacteroides
Otu0006	Otu0032	0.357512483	2.59E-35	153279773.4	0.003735721	0.000821431	6.01E-06	6126.993533	0.000144253	Glutamicibacter	Brachybacterium
Otu0006	Otu0033	0.435269261	2.64E-53	134729154.2	0.004987597	0.001454706	0.00062876	4052.058707	0.001709827	Glutamicibacter	Dietzia
Otu0006	Otu0107	0.385390343	3.23E-41	146628886.1	0.007557966	0.002321029	0.001162541	3198.980566	0.006067282	Glutamicibacter	Flavobacterium
Otu0006	Otu0018	0.542513324	3.04E-87	109143683.2	0.001927922	0.00057931	0.000903257	4027.656003	0.001909317	Glutamicibacter	Intrasporangiaceae_unclassified
Otu0006	Otu0153	0.473432544	5.05E-64	125624449.1	0.010187683	0.002548471	6.82E-05	4284.028144	0.00121564	Glutamicibacter	JG30-KF-CM45_ge
Otu0006	Otu0034	0.230282003	4.97E-15	183633451.5	0.001861508	0.00029594	4.54E-10	7901.578188	1.18E-06	Glutamicibacter	Macrococcus
Otu0006	Otu0115	0.198453073	1.79E-11	191226954.9	0.010819889	0.003178738	0.000687969	3541.865782	0.003818417	Glutamicibacter	Microbacteriaceae_unclassified
Otu0006	Otu0134	0.47103411	2.62E-63	126196649.1	0.009981507	0.00228202	1.33E-05	5855.416746	0.000146137	Glutamicibacter	Nocardioides
Otu0006	Otu0024	0.495120653	9.52E-71	120450265.3	0.003738652	0.000618075	1.99E-09	11314.96566	8.30E-08	Glutamicibacter	Ornithinimicrobium
Otu0006	Otu0001	-0.091770538	0.002043042	260466291.4	-0.001105428	0.000303118	0.000277664	8060.547175	2.71E-06	Glutamicibacter	Staphylococcus
Otu0006	Otu0004	-0.155899626	1.44E-07	275765720.1	-0.003228649	0.000733176	1.17E-05	8398.198416	1.09E-06	Glutamicibacter	UCG-005
Otu0006	Otu0007	0.367597265	2.21E-37	150873823.2	0.00137996	0.000240394	1.21E-08	9015.897137	1.14E-06	Glutamicibacter	Acinetobacter
Otu0006	Otu0008	-0.117747956	7.42E-05	266663785.7	-0.006695157	0.002223271	0.002658733	4902.337219	0.000366823	Glutamicibacter	UCG-005
Otu0006	Otu0009	0.473250106	5.73E-64	125667973.8	0.002233677	0.000388947	1.20E-08	10749.64335	1.85E-07	Glutamicibacter	Intrasporangiaceae_unclassified
Otu0006	Otu0010	-0.12125154	4.48E-05	267499644.1	-0.010709926	0.002687702	7.19E-05	9001.523232	7.98E-07	Glutamicibacter	Ruminococcaceae_unclassified
Otu0006	Otu0011	-0.057068268	0.055458897	252187288.3	-0.007055137	0.002570108	0.006146407	3925.071928	0.001449505	Glutamicibacter	Bifidobacterium
Otu0006	Otu0083	0.529158827	2.50E-82	112329697.3	0.003377025	0.000877671	0.000125951	4373.57592	0.00114981	Glutamicibacter	Weeksellaceae_unclassified
Otu0007	Otu0014	0.313382027	4.21E-27	163808081.3	0.002161276	0.000338513	2.51E-10	5899.906199	2.42E-07	Acinetobacter	Acinetobacter
Otu0007	Otu0016	-0.052016299	0.08090244	250982028	-0.007737662	0.002287627	0.00074337	3444.067352	0.00014077	Acinetobacter	Bacteroides
Otu0007	Otu0107	0.361673789	3.70E-36	152287000.7	0.011184616	0.001602076	5.00E-12	7292.599478	2.36E-08	Acinetobacter	Flavobacterium
Otu0007	Otu0031	-0.052173087	0.079990337	251019433.4	-0.007722583	0.002924044	0.008379578	2271.220058	0.002445175	Acinetobacter	Lachnospiraceae_unclassified
Otu0007	Otu0139	0.276833201	2.83E-21	172527621.5	0.008651864	0.002605037	0.000925189	2100.382898	0.003478139	Acinetobacter	Luteimonas
Otu0007	Otu0001	0.006614707	0.824456235	236994289.7	-0.000496894	0.000154152	0.001303321	3270.350005	0.000223943	Acinetobacter	Staphylococcus
Otu0007	Otu0004	-0.042784978	0.15117593	248779689.9	-0.001814143	0.000492839	0.000243367	3450.05449	0.000105172	Acinetobacter	UCG-005
Otu0007	Otu0006	0.367597265	2.21E-37	150873823.2	0.001044749	0.000174125	2.66E-09	6637.021041	1.37E-07	Acinetobacter	Glutamicibacter
Otu0007	Otu0008	-0.009294289	0.75528571	240789736.6	-0.004431999	0.001493992	0.003075493	2735.410228	0.000668244	Acinetobacter	UCG-005
Otu0007	Otu0010	-0.037963127	0.20284134	247629329.3	-0.005482133	0.001657406	0.000970659	3305.8362	0.000190814	Acinetobacter	Ruminococcaceae_unclassified
Otu0007	Otu0054	0.271292616	1.83E-20	173849452	0.003979052	0.000949689	3.01E-05	3142.256751	0.000402697	Acinetobacter	Pseudomonas
Otu0007	Otu0021	0.059100461	0.047302317	224472638.6	-0.005444927	0.002103284	0.009756532	2031.196162	0.0035364	Acinetobacter	Rikenellaceae_RC9_gut_group
Otu0007	Otu0022	0.300645875	5.64E-25	166846575.3	0.003498452	0.000485141	1.02E-12	8123.869002	5.97E-09	Acinetobacter	Solibacillus
Otu0008	Otu0112	0.284054142	2.33E-22	170804904.5	0.00711045	0.00166873	2.21E-05	1596.183352	0.000642478	UCG-005	Alistipes
Otu0008	Otu0154	0.233125499	2.25E-15	182955071.8	0.005719763	0.001476557	0.000113394	1273.660906	0.002031999	UCG-005	Alloprevotella
Otu0008	Otu0016	0.441117445	7.35E-55	133333939	0.004904691	0.001112576	1.14E-05	2298.022439	7.19E-05	UCG-005	Bacteroides
Otu0008	Otu0099	0.138717694	2.95E-06	205478166.2	0.005053193	0.001258813	6.36E-05	1418.823813	0.001047454	UCG-005	Lachnospiraceae_NK3A20_group
Otu0008	Otu0094	0.311932473	7.44E-27	164153904.8	0.008747229	0.002558594	0.000651675	1261.486861	0.002754915	UCG-005	Lachnospiraceae_unclassified
Otu0008	Otu0130	0.313008431	4.87E-27	163897211	0.012060793	0.003767803	0.00140791	1138.768978	0.00439475	UCG-005	Lachnospiraceae_unclassified
Otu0008	Otu0031	0.345746477	5.42E-33	156086817.6	0.003964907	0.001353402	0.00346286	991.5725113	0.008308819	UCG-005	Lachnospiraceae_unclassified
Otu0008	Otu0076	0.336893015	2.61E-31	158199008.9	0.010430432	0.002313486	7.21E-06	2190.94736	6.97E-05	UCG-005	NK4A214_group
Otu0008	Otu0212	0.261963907	3.85E-19	176075024.3	0.014173464	0.004340257	0.001125452	1119.47706	0.00459929	UCG-005	Oscillospirales_ge
Otu0008	Otu0080	0.313240583	4.45E-27	163841825.9	0.003524623	0.001056666	0.000879016	955.8004428	0.008097155	UCG-005	Oscillospirales_ge
Otu0008	Otu0001	0.010162245	0.73326536	236147945.1	-0.000340534	0.000131577	0.009775646	1152.240754	0.004405869	UCG-005	Staphylococcus
Otu0008	Otu0003	-0.049899363	0.094062474	250476985.7	-0.000731759	0.000261599	0.005241967	1975.550807	0.000114291	UCG-005	Escherichia-Shigella
Otu0008	Otu0004	0.497756161	1.34E-71	119821506	0.002382303	0.000369766	1.74E-10	5964.180218	9.85E-10	UCG-005	UCG-005
Otu0008	Otu0006	-0.117747956	7.42E-05	266663785.7	-0.001604262	0.000621387	0.009956273	1240.074975	0.002076625	UCG-005	Glutamicibacter
Otu0008	Otu0007	-0.009294289	0.75528571	240789736.6	-0.001894373	0.000700908	0.006980906	1243.330014	0.00189006	UCG-005	Acinetobacter
Otu0008	Otu0049	0.289901377	2.92E-23	169409915.7	0.005128876	0.001235483	3.56E-05	1691.851547	0.000530257	UCG-005	Rikenellaceae_RC9_gut_group
Otu0008	Otu0029	0.358193855	1.88E-35	153117217	0.003794165	0.001056706	0.000344252	1266.628654	0.002585546	UCG-005	Rikenellaceae_RC9_gut_group
Otu0008	Otu0030	0.337579251	1.94E-31	158035292.1	0.003853959	0.001232355	0.001809566	1126.809003	0.00470847	UCG-005	Ruminobacter
Otu0008	Otu0022	0.103661826	0.000491136	213841527.9	0.002337275	0.000539333	1.60E-05	1547.067557	0.000191804	UCG-005	Solibacillus
Otu0008	Otu0138	0.237771887	5.98E-16	181846571.9	0.008851406	0.00287093	0.00209852	1033.184292	0.006475493	UCG-005	Treponema
Otu0008	Otu0055	0.317545422	8.05E-28	162814810.2	0.002367347	0.000632585	0.000191559	1223.922208	0.002875874	UCG-005	Treponema
Otu0008	Otu0140	0.229228929	6.66E-15	183884685.8	0.008394815	0.002613052	0.001352618	1072.059339	0.00520256	UCG-005	UCG-010_ge
Otu0008	Otu0156	0.260228867	6.70E-19	176488957	0.008307787	0.00239419	0.000540291	1154.247374	0.00382218	UCG-005	UCG-010_ge
Otu0008	Otu0180	0.220501657	7.07E-14	185966771.7	0.00632772	0.001768791	0.000361804	1052.287832	0.005758959	UCG-005	uncultured_ge
Otu0009	Otu0032	0.382296649	1.56E-40	147366956.2	0.005034476	0.000558545	8.41E-19	7211.067727	1.45E-12	Intrasporangiaceae_unclassified	Brachybacterium
Otu0009	Otu0071	0.216450009	2.05E-13	186933383	0.005969245	0.001238712	1.64E-06	2536.928404	5.06E-05	Intrasporangiaceae_unclassified	Corynebacterium
Otu0009	Otu0033	0.420315356	1.83E-49	138296743	0.007829973	0.001150589	1.64E-11	5174.279579	3.04E-09	Intrasporangiaceae_unclassified	Dietzia
Otu0009	Otu0018	0.569425696	7.52E-98	102723134.6	0.003795404	0.000415775	3.15E-19	9566.354947	3.71E-16	Intrasporangiaceae_unclassified	Intrasporangiaceae_unclassified
Otu0009	Otu0153	0.512782463	1.36E-76	116236645.4	0.012997658	0.002169891	2.82E-09	3336.440262	2.45E-06	Intrasporangiaceae_unclassified	JG30-KF-CM45_ge
Otu0009	Otu0139	0.255744592	2.75E-18	177558781	0.010238915	0.00321011	0.001464268	1225.248349	0.005132241	Intrasporangiaceae_unclassified	Luteimonas
Otu0009	Otu0181	0.404231503	1.52E-45	142133905.8	0.009617029	0.002645078	0.000289675	1603.222518	0.001207338	Intrasporangiaceae_unclassified	Marmoricola
Otu0009	Otu0048	0.134388073	5.98E-06	206511094.1	0.005388113	0.000591042	3.50E-19	5139.094818	5.99E-11	Intrasporangiaceae_unclassified	Micrococcus
Otu0009	Otu0134	0.533615276	6.06E-84	111266511.8	0.014153369	0.001654476	3.83E-17	7111.156453	2.02E-12	Intrasporangiaceae_unclassified	Nocardioides
Otu0009	Otu0024	0.499336609	4.12E-72	119444454.8	0.004515049	0.000512077	4.40E-18	8518.964487	1.95E-14	Intrasporangiaceae_unclassified	Ornithinimicrobium
Otu0009	Otu0001	-0.044355614	0.136715464	249154400.1	-0.000684718	0.000233245	0.003396789	1751.78227	0.000552274	Intrasporangiaceae_unclassified	Staphylococcus
Otu0009	Otu0004	-0.164650809	2.71E-08	277853510.8	-0.002128776	0.000709681	0.002762814	1455.499832	0.001350817	Intrasporangiaceae_unclassified	UCG-005
Otu0009	Otu0006	0.473250106	5.73E-64	125667973.8	0.000949431	0.000150974	4.58E-10	4666.250159	2.56E-08	Intrasporangiaceae_unclassified	Glutamicibacter
Otu0009	Otu0010	-0.063350102	0.033462393	253685960.3	-0.009504001	0.002450064	0.000110954	3052.908884	2.18E-06	Intrasporangiaceae_unclassified	Ruminococcaceae_unclassified
Otu0009	Otu0083	0.552514853	4.50E-91	106757594.7	0.003123319	0.000827833	0.00016981	1575.90845	0.001234707	Intrasporangiaceae_unclassified	Weeksellaceae_unclassified
Otu0009	Otu0161	0.329389343	6.30E-30	159989177.7	0.011099393	0.003691968	0.002702809	1089.045181	0.0081581	Intrasporangiaceae_unclassified	Xanthomonadaceae_unclassified
Otu0010	Otu0086	0.201225325	9.25E-12	190565572.1	0.005197337	0.00158613	0.001082315	632.771357	0.008140584	Ruminococcaceae_unclassified	Bacteroides
Otu0010	Otu0079	0.231209976	3.84E-15	183412062.8	0.006520853	0.001694833	0.000126064	1004.994446	0.000847765	Ruminococcaceae_unclassified	Christensenellaceae_R-7_group
Otu0010	Otu0042	0.29915165	9.86E-25	167203056.1	0.005746413	0.001011648	1.71E-08	2018.353846	1.54E-06	Ruminococcaceae_unclassified	Christensenellaceae_R-7_group
Otu0010	Otu0033	-0.01777733	0.551052057	242813555.8	-0.007593981	0.002737319	0.005624942	866.9440393	0.001502639	Ruminococcaceae_unclassified	Dietzia
Otu0010	Otu0092	0.219977946	8.12E-14	186091714.8	0.007807722	0.002478762	0.001676773	724.6120665	0.004709288	Ruminococcaceae_unclassified	Dorea
Otu0010	Otu0149	0.240729622	2.54E-16	181140938.1	0.005163588	0.000899858	1.23E-08	1540.188872	2.60E-05	Ruminococcaceae_unclassified	Lachnospiraceae_ge
Otu0010	Otu0035	0.317704273	7.55E-28	162776912.8	0.007379478	0.000847154	1.06E-17	4178.135136	4.26E-13	Ruminococcaceae_unclassified	Lachnospiraceae_NK3A20_group
Otu0010	Otu0037	0.345504984	6.03E-33	156144431	0.002996953	0.000774699	0.000115795	937.6128041	0.001204312	Ruminococcaceae_unclassified	Lachnospiraceae_NK3A20_group
Otu0010	Otu0160	0.180945767	9.46E-10	195403714.5	0.009754023	0.002604934	0.00018998	926.427051	0.001295863	Ruminococcaceae_unclassified	Lachnospiraceae_unclassified
Otu0010	Otu0295	0.21993949	8.21E-14	186100889.3	0.01593679	0.004831992	0.001003693	738.6905337	0.00426706	Ruminococcaceae_unclassified	Lachnospiraceae_unclassified
Otu0010	Otu0091	0.26022964	6.69E-19	176488772.5	0.005788631	0.001662406	0.0005167	768.6058046	0.003439032	Ruminococcaceae_unclassified	NK4A214_group
Otu0010	Otu0001	0.033357613	0.263178052	230614171	-0.000473171	0.000119707	8.21E-05	1758.004806	6.17E-06	Ruminococcaceae_unclassified	Staphylococcus
Otu0010	Otu0003	-0.053346886	0.073423982	251299469.4	-0.000945025	0.000277978	0.000698489	2281.404205	2.43E-07	Ruminococcaceae_unclassified	Escherichia-Shigella
Otu0010	Otu0004	0.278745824	1.47E-21	172071322.4	0.001261341	0.000343397	0.000250909	1196.221645	0.000357924	Ruminococcaceae_unclassified	UCG-005
Otu0010	Otu0006	-0.12125154	4.48E-05	267499644.1	-0.002430333	0.000636867	0.000143001	1989.719675	1.21E-06	Ruminococcaceae_unclassified	Glutamicibacter
Otu0010	Otu0007	-0.037963127	0.20284134	247629329.3	-0.002059838	0.000641039	0.001349666	1196.853195	0.000192829	Ruminococcaceae_unclassified	Acinetobacter
Otu0010	Otu0009	-0.063350102	0.033462393	253685960.3	-0.004654979	0.001340062	0.000532922	1523.304235	2.24E-05	Ruminococcaceae_unclassified	Intrasporangiaceae_unclassified
Otu0010	Otu0011	0.278771757	1.46E-21	172065135.6	0.003597976	0.000635705	1.92E-08	1970.697307	1.17E-06	Ruminococcaceae_unclassified	Bifidobacterium
Otu0010	Otu0067	0.200145364	1.20E-11	190823221.1	0.002768051	0.000490549	2.12E-08	1501.250738	3.72E-05	Ruminococcaceae_unclassified	Prevotella
Otu0010	Otu0058	0.263551695	2.31E-19	175696222	0.005858498	0.001417083	3.83E-05	1089.686409	0.000424926	Ruminococcaceae_unclassified	Ruminococcaceae_unclassified
Otu0010	Otu0144	0.212677894	5.41E-13	187833305.4	0.008436373	0.001395801	2.04E-09	1875.881452	2.17E-06	Ruminococcaceae_unclassified	Ruminococcus
Otu0010	Otu0074	0.250274819	1.48E-17	178863717.7	0.006251828	0.000497067	4.95E-34	6263.538818	7.86E-20	Ruminococcaceae_unclassified	Ruminococcus
Otu0011	Otu0112	0.157826442	1.00E-07	200919346.8	0.005756931	0.001804037	0.001456482	602.4401273	0.007588329	Bifidobacterium	Alistipes
Otu0011	Otu0208	0.183725854	5.17E-10	194740462.4	0.005307407	0.001544211	0.000609831	594.8164894	0.008131226	Bifidobacterium	Clostridia_UCG-014_ge
Otu0011	Otu0070	0.121604729	4.26E-05	209560846.8	0.002431628	0.000330412	3.56E-13	2179.716982	1.26E-07	Bifidobacterium	Gammaproteobacteria_unclassified
Otu0011	Otu0035	0.243263749	1.21E-16	180536365.4	0.005050961	0.001135418	9.51E-06	1279.142254	8.35E-05	Bifidobacterium	Lachnospiraceae_NK3A20_group
Otu0011	Otu0143	0.202659887	6.54E-12	190223325.1	0.005650826	0.001840959	0.002195709	577.3191311	0.008929609	Bifidobacterium	Lachnospiraceae_unclassified
Otu0011	Otu0031	0.246661024	4.41E-17	179725869.5	0.003973802	0.001194384	0.000906117	747.9939124	0.002895299	Bifidobacterium	Lachnospiraceae_unclassified
Otu0011	Otu0076	0.196169628	3.08E-11	191771721.7	0.007342703	0.002427879	0.002548574	651.7957683	0.00553571	Bifidobacterium	NK4A214_group
Otu0011	Otu0091	0.22008439	7.90E-14	186066320.2	0.005659278	0.00167437	0.000749969	683.0253762	0.004655613	Bifidobacterium	NK4A214_group
Otu0011	Otu0001	0.021924512	0.462159573	233341793.2	-0.000494378	0.000129831	0.000147772	1515.160072	1.22E-05	Bifidobacterium	Staphylococcus
Otu0011	Otu0003	-0.051515368	0.083873208	250862519.7	-0.000810674	0.00026242	0.002056171	1592.428313	1.03E-05	Bifidobacterium	Escherichia-Shigella
Otu0011	Otu0004	0.272263538	1.32E-20	173617816.9	0.001549557	0.000340811	6.04E-06	1664.299543	1.16E-05	Bifidobacterium	UCG-005
Otu0011	Otu0010	0.278771757	1.46E-21	172065135.6	0.003896395	0.000686088	1.72E-08	2094.47819	6.82E-07	Bifidobacterium	Ruminococcaceae_unclassified
Otu0011	Otu0064	0.208890064	1.41E-12	188736977.1	0.00640301	0.002119482	0.002576309	656.0199583	0.005349143	Bifidobacterium	Rikenellaceae_RC9_gut_group
Otu0011	Otu0058	0.274721937	5.79E-21	173031310.6	0.007541655	0.001221927	9.41E-10	2044.736208	5.83E-07	Bifidobacterium	Ruminococcaceae_unclassified
Otu0011	Otu0074	0.16580205	2.16E-08	199016587	0.004204756	0.000842476	6.96E-07	1310.185944	6.93E-05	Bifidobacterium	Ruminococcus
Otu0011	Otu0144	0.175767435	2.84E-09	196639121.4	0.007007939	0.001736163	5.80E-05	887.5568202	0.001022119	Bifidobacterium	Ruminococcus
Otu0012	Otu0061	-0.051885586	0.081669278	250950843.6	0.004395022	0.001169905	0.000181002	1612.554816	0.00291994	Paucibacter	Aerococcus
Otu0012	Otu0095	-0.019754634	0.507645706	243285286.1	0.006618303	0.001417974	3.42E-06	2323.09837	0.000352236	Paucibacter	Bacteroides
Otu0012	Otu0062	0.076741393	0.009960029	220263999.5	0.003220845	0.000465469	7.60E-12	4326.802424	3.94E-07	Paucibacter	Bradyrhizobium
Otu0012	Otu0182	0.093694112	0.001639274	216219549.1	0.008454363	0.001919585	1.16E-05	2227.011276	0.000493331	Paucibacter	Comamonadaceae_unclassified
Otu0012	Otu0099	-0.037068629	0.213694431	247415926.8	0.00562888	0.001524485	0.000232921	1659.377804	0.00292137	Paucibacter	Lachnospiraceae_NK3A20_group
Otu0012	Otu0110	0.043557512	0.143924271	228180757	0.005432626	0.001728975	0.001721332	1305.97002	0.008026024	Paucibacter	Lawsonella
Otu0012	Otu0048	0.103277894	0.000515509	213933123.5	0.00301616	0.000697916	1.69E-05	2198.518835	0.000614982	Paucibacter	Micrococcus
Otu0012	Otu0001	-0.044064877	0.139308606	249085038.5	-0.000734705	0.000206082	0.000379034	3311.282755	1.16E-05	Paucibacter	Staphylococcus
Otu0012	Otu0111	0.001999604	0.946538764	238095325.6	0.007732282	0.00115241	3.09E-11	4348.036363	7.64E-07	Paucibacter	Pseudomonas
Otu0012	Otu0054	0.024432972	0.412531413	232743343.8	0.00399631	0.001126226	0.000403605	1608.627519	0.003045812	Paucibacter	Pseudomonas
Otu0012	Otu0023	0.395597444	1.59E-43	144193753.8	0.004350463	0.000336736	1.07E-35	14012.52362	4.49E-21	Paucibacter	Ralstonia
Otu0012	Otu0059	-0.096935349	0.001120962	261698472.6	0.005637897	0.001282197	1.20E-05	2350.564558	0.0002773	Paucibacter	uncultured
Otu0013	Otu0017	0.203641025	5.15E-12	189989252.8	0.004701717	0.001408646	0.000872316	1215.076107	0.003557988	Psychrobacter	Atopostipes
Otu0013	Otu0028	0.300805364	5.31E-25	166808525.6	0.005850066	0.001632777	0.000354397	1410.237594	0.002039041	Psychrobacter	Facklamia
Otu0013	Otu0045	0.303921062	1.64E-25	166065206.1	0.007950769	0.001125813	2.87E-12	3889.72217	1.17E-07	Psychrobacter	Jeotgalibaca
Otu0013	Otu0027	0.298408417	1.30E-24	167380370.8	0.006477206	0.001371927	2.64E-06	2434.233334	5.57E-05	Psychrobacter	Jeotgalicoccus
Otu0013	Otu0002	0.33468422	6.72E-31	158725966.3	0.000615332	0.000156176	8.65E-05	1506.035901	0.000746138	Psychrobacter	Aerococcus
Otu0013	Otu0073	0.152423684	2.73E-07	202208295.5	0.008617779	0.002589466	0.000903089	1213.129703	0.0046404	Psychrobacter	Rikenellaceae_RC9_gut_group
Otu0013	Otu0064	0.229494091	6.19E-15	183821425.4	0.009577182	0.003202684	0.002847313	1082.50451	0.007610128	Psychrobacter	Rikenellaceae_RC9_gut_group
Otu0014	Otu0017	-0.050532957	0.089955276	250628143.7	-0.010386686	0.003605478	0.004042124	2793.507607	0.000408228	Acinetobacter	Atopostipes
Otu0014	Otu0031	-0.073729154	0.013294857	256162115.5	-0.014912977	0.005373386	0.005606083	2599.321438	0.000739194	Acinetobacter	Lachnospiraceae_unclassified
Otu0014	Otu0004	-0.108829319	0.000251909	264536045.2	-0.003270787	0.000795238	4.19E-05	4229.436731	6.69E-06	Acinetobacter	UCG-005
Otu0014	Otu0007	0.313382027	4.21E-27	163808081.3	0.001766898	0.000325821	7.18E-08	4786.109084	9.05E-06	Acinetobacter	Acinetobacter
Otu0016	Otu0125	0.284431229	2.04E-22	170714941.8	0.008656626	0.001994065	1.55E-05	883.0249805	0.000208128	Bacteroides	Akkermansia
Otu0016	Otu0112	0.278286229	1.72E-21	172180969.1	0.006205217	0.001756934	0.000429448	553.91329	0.003369763	Bacteroides	Alistipes
Otu0016	Otu0085	0.293300954	8.52E-24	168598870.4	0.006570883	0.001651309	7.36E-05	710.0072671	0.000934427	Bacteroides	Alistipes
Otu0016	Otu0218	0.233386715	2.09E-15	182892752.9	0.009659929	0.003199101	0.002588567	437.8141531	0.008859919	Bacteroides	Bacteroides
Otu0016	Otu0086	0.315022877	2.20E-27	163416619.6	0.005281973	0.001427777	0.000226557	563.6884276	0.00311727	Bacteroides	Bacteroides
Otu0016	Otu0041	0.401467577	6.85E-45	142793302.3	0.006215391	0.001062501	6.45E-09	1480.68487	1.31E-06	Bacteroides	Bacteroides
Otu0016	Otu0113	0.248292825	2.70E-17	179336566.9	0.00967359	0.002715838	0.000383612	630.7894701	0.001689564	Bacteroides	Christensenellaceae_R-7_group
Otu0016	Otu0042	0.29780396	1.63E-24	167524577.8	0.004652976	0.001086496	2.01E-05	878.8264531	0.000183183	Bacteroides	Christensenellaceae_R-7_group
Otu0016	Otu0057	0.307920835	3.54E-26	165110970.8	0.004121131	0.000983862	3.03E-05	736.8058992	0.000556408	Bacteroides	Christensenellaceae_R-7_group
Otu0016	Otu0040	0.387898549	8.91E-42	146030497.4	0.00595812	0.000781512	5.23E-14	2148.239425	1.92E-09	Bacteroides	Christensenellaceae_R-7_group
Otu0016	Otu0132	0.031558482	0.289812916	231043394	0.00481701	0.001543401	0.001848237	441.9571676	0.008172895	Bacteroides	Enteractinococcus
Otu0016	Otu0152	0.250363549	1.44E-17	178842549.2	0.007892035	0.002108787	0.000191472	605.8927088	0.002237295	Bacteroides	Lachnospiraceae_unclassified
Otu0016	Otu0084	0.306760296	5.53E-26	165387843.3	0.006280729	0.00184177	0.000672364	576.077924	0.002787538	Bacteroides	Lachnospiraceae_unclassified
Otu0016	Otu0130	0.317384481	8.58E-28	162853206.2	0.015333184	0.002977637	3.08E-07	1258.497113	9.48E-06	Bacteroides	Lachnospiraceae_unclassified
Otu0016	Otu0031	0.389946986	3.08E-42	145541797	0.005885884	0.000971496	1.87E-09	1694.542344	3.09E-07	Bacteroides	Lachnospiraceae_unclassified
Otu0016	Otu0222	0.261206619	4.90E-19	176255692.4	0.010706303	0.002638042	5.28E-05	722.4670005	0.000800676	Bacteroides	Monoglobus
Otu0016	Otu0171	0.285536701	1.38E-22	170451206.8	0.010434737	0.002996129	0.000515444	593.5676228	0.002466074	Bacteroides	Monoglobus
Otu0016	Otu0076	0.323678529	6.71E-29	161351620.3	0.009762338	0.00208268	3.11E-06	1119.24316	3.18E-05	Bacteroides	NK4A214_group
Otu0016	Otu0165	0.293210135	8.81E-24	168620537.4	0.010711526	0.003404483	0.001697059	483.2894563	0.006204752	Bacteroides	Oscillibacter
Otu0016	Otu0093	0.204107459	4.60E-12	189877974.5	0.007412549	0.001911023	0.000111064	719.8431725	0.00084331	Bacteroides	Oscillospiraceae_unclassified
Otu0016	Otu0082	0.325893638	2.70E-29	160823156.5	0.005711471	0.001902877	0.002746061	445.7478132	0.008739688	Bacteroides	Oscillospiraceae_unclassified
Otu0016	Otu0131	0.235777679	1.06E-15	182322335	0.004760196	0.001351415	0.0004449	496.6506073	0.005303484	Bacteroides	Oscillospirales_ge
Otu0016	Otu0001	-0.036341186	0.222824353	247242379.1	-0.000635089	0.000133494	2.22E-06	1938.889314	1.26E-08	Bacteroides	Staphylococcus
Otu0016	Otu0003	-0.031291663	0.29391213	246037702.4	-0.000609411	0.000197653	0.002097656	1034.991668	5.63E-05	Bacteroides	Escherichia-Shigella
Otu0016	Otu0004	0.465529411	1.09E-61	127509918.4	0.002593079	0.000304856	5.69E-17	4294.336087	8.97E-16	Bacteroides	UCG-005
Otu0016	Otu0006	-0.099215363	0.000852144	262242420.9	-0.001508463	0.000536744	0.005034172	695.8695397	0.00089092	Bacteroides	Glutamicibacter
Otu0016	Otu0007	-0.052016299	0.08090244	250982028	-0.002066295	0.000640603	0.001293668	883.077206	0.000181054	Bacteroides	Acinetobacter
Otu0016	Otu0008	0.441117445	7.35E-55	133333939	0.001593685	0.000350509	6.04E-06	828.4158016	0.000296172	Bacteroides	UCG-005
Otu0016	Otu0179	0.231821464	3.24E-15	183266178.5	0.012333776	0.002460309	6.22E-07	1104.448716	2.61E-05	Bacteroides	Prevotellaceae_unclassified
Otu0016	Otu0073	0.287266276	7.48E-23	170038578.1	0.010037271	0.001700689	4.76E-09	1616.70699	3.59E-07	Bacteroides	Rikenellaceae_RC9_gut_group
Otu0016	Otu0064	0.302999885	2.32E-25	166284973.6	0.008912824	0.001829768	1.27E-06	1227.98043	1.29E-05	Bacteroides	Rikenellaceae_RC9_gut_group
Otu0016	Otu0063	0.314730919	2.47E-27	163486272.9	0.009105182	0.001835622	8.13E-07	1214.019814	1.42E-05	Bacteroides	Rikenellaceae_RC9_gut_group
Otu0016	Otu0049	0.335094635	5.64E-31	158628052.7	0.006299393	0.000908118	6.77E-12	1894.234336	3.33E-08	Bacteroides	Rikenellaceae_RC9_gut_group
Otu0016	Otu0029	0.36189449	3.33E-36	152234347.8	0.003664183	0.000904165	5.42E-05	748.4225031	0.000675321	Bacteroides	Rikenellaceae_RC9_gut_group
Otu0016	Otu0021	0.401170382	8.04E-45	142864204.8	0.004424968	0.000846204	2.03E-07	1355.093756	4.50E-06	Bacteroides	Rikenellaceae_RC9_gut_group
Otu0016	Otu0168	0.171606843	6.73E-09	197631723.8	0.010904404	0.00295701	0.000237184	699.7644541	0.001000015	Bacteroides	Ruminobacter
Otu0016	Otu0030	0.358294234	1.80E-35	153093269.2	0.005182421	0.000911943	1.69E-08	1546.875471	8.74E-07	Bacteroides	Ruminobacter
Otu0016	Otu0217	0.234896067	1.36E-15	182532663.2	0.012589668	0.003270003	0.000124771	706.887237	0.000941846	Bacteroides	Succinivibrio
Otu0016	Otu0119	0.296121333	3.03E-24	167926006	0.009816477	0.001153535	5.51E-17	2353.852209	3.96E-10	Bacteroides	UCG-005
Otu0016	Otu0020	0.325160278	3.65E-29	160998116	0.001476691	0.000416245	0.000404761	501.4377036	0.004940422	Bacteroides	UCG-005
Otu0016	Otu0177	0.261383928	4.63E-19	176213391.2	0.01223298	0.002807588	1.44E-05	837.5532382	0.000268178	Bacteroides	UCG-009
Otu0016	Otu0133	0.252580677	7.31E-18	178313603.7	0.011454491	0.002259047	4.64E-07	1184.189728	1.69E-05	Bacteroides	UCG-010_ge
Otu0017	Otu0014	-0.050532957	0.089955276	250628143.7	-0.003909193	0.001370249	0.004411762	1014.354287	0.00032752	Atopostipes	Acinetobacter
Otu0017	Otu0125	0.216683128	1.93E-13	186877767.2	0.009647207	0.002120201	5.95E-06	1153.691784	0.000113615	Atopostipes	Akkermansia
Otu0017	Otu0041	0.270620094	2.29E-20	174009897.3	0.005050463	0.001398556	0.000318268	813.2055141	0.001612458	Atopostipes	Bacteroides
Otu0017	Otu0028	0.278368488	1.67E-21	172161344.4	0.005729391	0.00089777	2.56E-10	2325.347489	5.08E-08	Atopostipes	Facklamia
Otu0017	Otu0077	0.210080396	1.05E-12	188452996.8	0.007191265	0.001698227	2.48E-05	1069.164809	0.000257387	Atopostipes	Ignavigranum
Otu0017	Otu0045	0.272696985	1.14E-20	173514408.4	0.004105057	0.001092614	0.000180742	832.3903854	0.00136705	Atopostipes	Jeotgalibaca
Otu0017	Otu0027	0.265985669	1.05E-19	175115543.1	0.0048214	0.000822712	6.07E-09	1978.598846	5.16E-07	Atopostipes	Jeotgalicoccus
Otu0017	Otu0151	0.200345678	1.14E-11	190775431.7	0.007110674	0.001163453	1.36E-09	1700.476697	3.77E-06	Atopostipes	Monoglobus
Otu0017	Otu0082	0.210898395	8.50E-13	188257844.9	0.006414649	0.001899603	0.000758404	682.5575754	0.003809585	Atopostipes	Oscillospiraceae_unclassified
Otu0017	Otu0123	0.162299269	4.28E-08	199852253.8	0.008585888	0.002036329	2.68E-05	892.5499502	0.00083125	Atopostipes	Oscillospirales_ge
Otu0017	Otu0001	-0.042218046	0.156672127	248644435.6	-0.000564629	0.000137269	4.19E-05	1816.027219	1.26E-06	Atopostipes	Staphylococcus
Otu0017	Otu0003	-0.060871495	0.041039259	253094633.1	-0.000879852	0.000276159	0.001482176	1752.172682	2.21E-06	Atopostipes	Escherichia-Shigella
Otu0017	Otu0004	0.310810329	1.15E-26	164421617.3	0.001476407	0.000365774	5.80E-05	1292.461872	9.24E-05	Atopostipes	UCG-005
Otu0017	Otu0111	0.213684249	4.18E-13	187593217.1	0.006346999	0.001310579	1.46E-06	1122.997353	0.000160126	Atopostipes	Pseudomonas
Otu0017	Otu0013	0.203641025	5.15E-12	189989252.8	0.002396158	0.000770237	0.00191208	612.2672707	0.006165096	Atopostipes	Psychrobacter
Otu0017	Otu0030	0.204651471	4.03E-12	189748188.3	0.00365289	0.001065773	0.000631374	767.4679072	0.002028788	Atopostipes	Ruminobacter
Otu0017	Otu0119	0.164998805	2.53E-08	199208219.1	0.00642876	0.001812039	0.000404519	667.7854821	0.003900258	Atopostipes	UCG-005
Otu0017	Otu0083	0.024171148	0.417559093	232805807.9	0.003860492	0.001224076	0.001654427	534.5682491	0.009368181	Atopostipes	Weeksellaceae_unclassified
Otu0018	Otu0120	-0.062723218	0.035255935	253536403.2	0.004649623	0.001356609	0.000631534	1064.115614	0.007314524	Intrasporangiaceae_unclassified	Bacteroidales_RF16_group_ge
Otu0018	Otu0032	0.354478081	1.05E-34	154003698	0.00465715	0.000726	2.08E-10	3689.190871	3.08E-07	Intrasporangiaceae_unclassified	Brachybacterium
Otu0018	Otu0089	0.009906569	0.739730125	236208942.2	0.003028092	0.000739951	4.58E-05	1420.190909	0.001805228	Intrasporangiaceae_unclassified	Corynebacterium
Otu0018	Otu0033	0.369551022	8.60E-38	150407710.7	0.00649601	0.001564819	3.56E-05	2072.840942	0.000204685	Intrasporangiaceae_unclassified	Dietzia
Otu0018	Otu0028	-0.038149728	0.200628731	247673847.3	0.009166305	0.002302853	7.32E-05	1548.209822	0.00152693	Intrasporangiaceae_unclassified	Facklamia
Otu0018	Otu0176	0.07472223	0.012100105	220745716	0.015378637	0.003315811	3.93E-06	1739.082052	0.000179806	Intrasporangiaceae_unclassified	Gastranaerophilales_ge
Otu0018	Otu0153	0.584567347	2.92E-104	99110754.98	0.012941843	0.00270584	1.96E-06	2095.51683	0.000150548	Intrasporangiaceae_unclassified	JG30-KF-CM45_ge
Otu0018	Otu0134	0.620582564	5.98E-121	90518519.17	0.013770386	0.002045643	2.67E-11	4386.027419	2.69E-08	Intrasporangiaceae_unclassified	Nocardioides
Otu0018	Otu0024	0.624378788	7.74E-123	89612844.99	0.004983742	0.000586271	5.94E-17	7398.318408	2.90E-13	Intrasporangiaceae_unclassified	Ornithinimicrobium
Otu0018	Otu0243	0.049805399	0.094684174	226690183.5	0.01295992	0.003472691	0.00019953	1064.626612	0.004270576	Intrasporangiaceae_unclassified	Oscillospirales_ge
Otu0018	Otu0006	0.542513324	3.04E-87	109143683.2	0.000710176	0.000190177	0.000197714	1514.981422	0.000668065	Intrasporangiaceae_unclassified	Glutamicibacter
Otu0018	Otu0009	0.569425696	7.52E-98	102723134.6	0.003219005	0.000375083	3.06E-17	8151.411917	2.21E-14	Intrasporangiaceae_unclassified	Intrasporangiaceae_unclassified
Otu0018	Otu0161	0.296110659	3.04E-24	167928552.6	0.019517657	0.00329075	4.00E-09	3359.703146	2.32E-06	Intrasporangiaceae_unclassified	Xanthomonadaceae_unclassified
Otu0019	Otu0004	0.005569787	0.851836044	237243578.6	-0.004473991	0.00170786	0.008920956	6512.044241	0.00291319	Enterococcus	UCG-005
Otu0020	Otu0036	0.341301037	3.85E-32	157147376.7	0.006068946	0.001465016	3.69E-05	1780.394921	0.000299954	UCG-005	Agathobacter
Otu0020	Otu0041	0.280616738	7.71E-22	171624974	0.008521644	0.000884004	3.51E-21	4741.800343	3.54E-13	UCG-005	Bacteroides
Otu0020	Otu0016	0.325160278	3.65E-29	160998116	0.005099994	0.001384768	0.000241567	1555.83935	0.000984706	UCG-005	Bacteroides
Otu0020	Otu0182	-0.008444379	0.77704254	240586971.6	0.008428903	0.001658619	4.38E-07	1593.773655	6.43E-05	UCG-005	Comamonadaceae_unclassified
Otu0020	Otu0037	0.201111541	9.51E-12	190592717.8	0.00485043	0.000753932	1.84E-10	2436.762175	9.83E-07	UCG-005	Lachnospiraceae_NK3A20_group
Otu0020	Otu0200	0.220778577	6.57E-14	185900706.2	0.013779683	0.00299059	4.54E-06	1540.888363	0.000651497	UCG-005	Lachnospiraceae_unclassified
Otu0020	Otu0130	0.288271671	5.23E-23	169798718.5	0.015080331	0.004320619	0.000501199	1264.339043	0.002655836	UCG-005	Lachnospiraceae_unclassified
Otu0020	Otu0088	0.141022727	2.01E-06	204928248.8	0.004560449	0.00111003	4.27E-05	1287.845775	0.001962459	UCG-005	Marinospirillum
Otu0020	Otu0212	0.262234035	3.53E-19	176010579.1	0.015966757	0.004830473	0.00097836	1091.999289	0.005275383	UCG-005	Oscillospirales_ge
Otu0020	Otu0004	0.41294956	1.22E-47	140054018.2	0.002430306	0.000470356	2.81E-07	3949.254258	1.08E-06	UCG-005	UCG-005
Otu0020	Otu0064	0.259184088	9.33E-19	176738212.4	0.008070033	0.002771098	0.003659866	975.2827031	0.008554012	UCG-005	Rikenellaceae_RC9_gut_group
Otu0020	Otu0168	0.257960927	1.37E-18	177030024.7	0.012594214	0.003868065	0.001163971	1155.420425	0.004239781	UCG-005	Ruminobacter
Otu0020	Otu0030	0.367572753	2.23E-37	150879670.9	0.00468563	0.001432472	0.001104275	1179.502463	0.003861563	UCG-005	Ruminobacter
Otu0020	Otu0256	0.194882683	4.15E-11	192078751.4	0.023536114	0.00552925	2.25E-05	1646.518591	0.000523727	UCG-005	UCG-010_ge
Otu0021	Otu0036	0.343715273	1.33E-32	156571406.7	0.005345428	0.001291117	3.73E-05	1078.182888	0.000244866	Rikenellaceae_RC9_gut_group	Agathobacter
Otu0021	Otu0125	0.266174227	9.88E-20	175070558.2	0.008062713	0.002478534	0.001175929	630.8354336	0.005006412	Rikenellaceae_RC9_gut_group	Akkermansia
Otu0021	Otu0075	0.329757012	5.40E-30	159901462.1	0.004823759	0.001519031	0.001536301	541.9550998	0.009419662	Rikenellaceae_RC9_gut_group	Alistipes
Otu0021	Otu0086	0.321970319	1.35E-28	161759152	0.008253035	0.001029537	2.72E-15	2433.385536	1.30E-08	Rikenellaceae_RC9_gut_group	Bacteroides
Otu0021	Otu0041	0.335615464	4.51E-31	158503797.3	0.004947877	0.001467432	0.000772287	685.7540461	0.003590766	Rikenellaceae_RC9_gut_group	Bacteroides
Otu0021	Otu0016	0.401170382	8.04E-45	142864204.8	0.005586683	0.001077846	2.59E-07	1698.492087	4.54E-06	Rikenellaceae_RC9_gut_group	Bacteroides
Otu0021	Otu0117	0.267554012	6.29E-20	174741379.6	0.010144718	0.003049689	0.000908037	648.5550174	0.004696179	Rikenellaceae_RC9_gut_group	Clostridia_vadinBB60_group_ge
Otu0021	Otu0155	0.240499434	2.72E-16	181195854.7	0.006454647	0.001710025	0.000168666	655.4660247	0.004039409	Rikenellaceae_RC9_gut_group	Frisingicoccus
Otu0021	Otu0176	0.208027747	1.75E-12	188942702.2	0.010006673	0.003215332	0.001904137	589.8955655	0.007068938	Rikenellaceae_RC9_gut_group	Gastranaerophilales_ge
Otu0021	Otu0152	0.225816557	1.70E-14	184698783.4	0.0081151	0.002255733	0.000335241	649.6203381	0.003807671	Rikenellaceae_RC9_gut_group	Lachnospiraceae_unclassified
Otu0021	Otu0094	0.293647503	7.51E-24	168516193.6	0.008835693	0.002538367	0.000519039	729.1395947	0.002550739	Rikenellaceae_RC9_gut_group	Lachnospiraceae_unclassified
Otu0021	Otu0031	0.296758651	2.40E-24	167773959.4	0.004037543	0.001380854	0.003525745	556.2360989	0.009153866	Rikenellaceae_RC9_gut_group	Lachnospiraceae_unclassified
Otu0021	Otu0188	0.232384724	2.76E-15	183131800.2	0.013008199	0.003942805	0.001000009	613.9673866	0.005802652	Rikenellaceae_RC9_gut_group	Monoglobus
Otu0021	Otu0131	0.245453945	6.32E-17	180013845	0.006790436	0.001009776	2.80E-11	1788.276876	1.23E-06	Rikenellaceae_RC9_gut_group	Oscillospirales_ge
Otu0021	Otu0001	0.062017403	0.037372737	223776736.8	-0.000393681	0.000133679	0.00329658	848.0711001	0.001003373	Rikenellaceae_RC9_gut_group	Staphylococcus
Otu0021	Otu0003	-0.008261781	0.781740407	240543408.6	-0.000953069	0.000336621	0.004719071	1436.351617	1.82E-05	Rikenellaceae_RC9_gut_group	Escherichia-Shigella
Otu0021	Otu0004	0.402528111	3.85E-45	142540288.3	0.002853738	0.000357974	3.83E-15	4563.927568	6.79E-14	Rikenellaceae_RC9_gut_group	UCG-005
Otu0021	Otu0047	0.354555771	1.01E-34	153985163.3	0.004888273	0.00082657	4.43E-09	1654.87145	4.51E-06	Rikenellaceae_RC9_gut_group	Paludibacteraceae_unclassified
Otu0021	Otu0073	0.29719189	2.04E-24	167670600.6	0.008640498	0.002176415	7.64E-05	980.0310482	0.000503573	Rikenellaceae_RC9_gut_group	Rikenellaceae_RC9_gut_group
Otu0021	Otu0049	0.32705706	1.67E-29	160545596.2	0.00457946	0.00136506	0.000820902	664.0334104	0.004255168	Rikenellaceae_RC9_gut_group	Rikenellaceae_RC9_gut_group
Otu0021	Otu0064	0.334642472	6.84E-31	158735926.4	0.01026728	0.002108969	1.29E-06	1474.614217	1.72E-05	Rikenellaceae_RC9_gut_group	Rikenellaceae_RC9_gut_group
Otu0021	Otu0029	0.366288089	4.14E-37	151186156.4	0.003983882	0.000948328	2.87E-05	940.6245954	0.000636562	Rikenellaceae_RC9_gut_group	Rikenellaceae_RC9_gut_group
Otu0021	Otu0030	0.324752286	4.32E-29	161095451.6	0.00447533	0.001170278	0.000138448	916.0963891	0.000752864	Rikenellaceae_RC9_gut_group	Ruminobacter
Otu0021	Otu0138	0.225999209	1.61E-14	184655207.7	0.016600454	0.001931113	2.73E-17	3396.201652	7.52E-12	Rikenellaceae_RC9_gut_group	Treponema
Otu0021	Otu0177	0.245114793	6.99E-17	180094757.4	0.017235945	0.002733023	4.10E-10	1940.112272	6.42E-07	Rikenellaceae_RC9_gut_group	UCG-009
Otu0021	Otu0210	0.262582201	3.16E-19	175927516.4	0.012475375	0.002300777	7.20E-08	1329.673897	3.79E-05	Rikenellaceae_RC9_gut_group	UCG-010_ge
Otu0021	Otu0133	0.304226395	1.46E-25	165992362	0.014844702	0.002140376	6.82E-12	2350.3044	2.82E-08	Rikenellaceae_RC9_gut_group	UCG-010_ge
Otu0022	Otu0075	0.123954507	3.01E-05	209000254.9	0.007660365	0.00197804	0.000113859	1346.478095	0.00266839	Solibacillus	Alistipes
Otu0022	Otu0033	0.217945981	1.39E-13	186576485.4	0.009292323	0.001555035	3.08E-09	4035.78079	1.19E-06	Solibacillus	Dietzia
Otu0022	Otu0107	0.306833794	5.38E-26	165370308.8	0.013665251	0.0022427	1.52E-09	3853.764238	1.40E-06	Solibacillus	Flavobacterium
Otu0022	Otu0099	0.07471175	0.012112201	220748216.3	0.007128709	0.001936805	0.000243702	1376.614067	0.003975611	Solibacillus	Lachnospiraceae_NK3A20_group
Otu0022	Otu0171	0.143372043	1.35E-06	204367767	0.015128458	0.003830608	8.32E-05	1493.974117	0.00131396	Solibacillus	Monoglobus
Otu0022	Otu0007	0.300645875	5.64E-25	166846575.3	0.002022384	0.000289658	4.98E-12	4702.990568	1.45E-08	Solibacillus	Acinetobacter
Otu0022	Otu0008	0.103661826	0.000491136	213841527.9	0.001658989	0.000474805	0.000494326	1213.765083	0.007327034	Solibacillus	UCG-005
Otu0022	Otu0172	0.107766003	0.000289703	212862384.6	0.0108982	0.002816414	0.000115332	1391.243214	0.002195582	Solibacillus	UCG-010_ge
Otu0023	Otu0041	-0.027858571	0.350108628	245218661.5	-0.015000556	0.005738968	0.009073931	1606.252985	0.001700358	Ralstonia	Bacteroides
Otu0023	Otu0062	0.084811226	0.004383517	218338760.2	0.003078427	0.000580346	1.36E-07	2522.898931	9.10E-05	Ralstonia	Bradyrhizobium
Otu0023	Otu0157	0.068552337	0.021362694	222217682	0.00778095	0.001571037	8.44E-07	2521.423767	0.000125678	Ralstonia	Comamonadaceae_unclassified
Otu0023	Otu0060	0.017942629	0.547354682	234291760.3	0.002543474	0.000758728	0.000828225	1246.090848	0.007719773	Ralstonia	Kocuria
Otu0023	Otu0243	-0.036898106	0.215810041	247375244.7	0.011611685	0.001885689	1.03E-09	3108.317102	1.14E-05	Ralstonia	Oscillospirales_ge
Otu0023	Otu0098	-0.03463595	0.245310404	246835556.8	0.008155996	0.00232137	0.000459972	1317.52065	0.00580283	Ralstonia	Oscillospirales_ge
Otu0023	Otu0001	-0.010543354	0.723664077	241087729.1	-0.000622162	0.000228854	0.006657088	1676.572382	0.001224754	Ralstonia	Staphylococcus
Otu0023	Otu0012	0.395597444	1.59E-43	144193753.8	0.003944762	0.000305295	1.05E-35	12378.34857	1.09E-23	Ralstonia	Paucibacter
Otu0023	Otu0111	0.006582353	0.825300993	237002008.5	0.006307544	0.001758908	0.000350175	1330.416533	0.005495421	Ralstonia	Pseudomonas
Otu0024	Otu0032	0.351453085	4.17E-34	154725378.6	0.003925859	0.000914	1.90E-05	1747.1323	0.000386945	Ornithinimicrobium	Brachybacterium
Otu0024	Otu0033	0.331188887	2.96E-30	159559856.3	0.00754387	0.001551377	1.32E-06	2548.997501	2.34E-05	Ornithinimicrobium	Dietzia
Otu0024	Otu0018	0.624378788	7.74E-123	89612844.99	0.004009586	0.000525953	5.25E-14	5807.053305	1.14E-11	Ornithinimicrobium	Intrasporangiaceae_unclassified
Otu0024	Otu0153	0.550279649	3.32E-90	107290852.8	0.012473519	0.002977331	3.02E-05	1539.383135	0.000867461	Ornithinimicrobium	JG30-KF-CM45_ge
Otu0024	Otu0134	0.602676746	2.19E-112	94790352.69	0.013680903	0.002254944	1.78E-09	3415.597514	5.25E-07	Ornithinimicrobium	Nocardioides
Otu0024	Otu0001	-0.058196807	0.050795654	252456526.5	-0.001230967	0.000413103	0.002946443	1891.038644	0.000100262	Ornithinimicrobium	Staphylococcus
Otu0024	Otu0006	0.495120653	9.52E-71	120450265.3	0.001050981	0.00017668	3.61E-09	3223.223747	1.89E-07	Ornithinimicrobium	Glutamicibacter
Otu0024	Otu0009	0.499336609	4.12E-72	119444454.8	0.003054424	0.000408127	1.45E-13	5669.541572	2.49E-11	Ornithinimicrobium	Intrasporangiaceae_unclassified
Otu0025	Otu0315	0.007228455	0.808470975	236847866.3	0.042564562	0.010692184	7.31E-05	4044.530338	0.002627107	Pseudomonas	Coprococcus
Otu0025	Otu0004	-0.052565084	0.077746409	251112953	-0.00424786	0.001296608	0.001084629	5785.135364	0.000224585	Pseudomonas	UCG-005
Otu0027	Otu0017	0.265985669	1.05E-19	175115543.1	0.004636032	0.000839031	4.08E-08	1918.160598	2.24E-06	Jeotgalicoccus	Atopostipes
Otu0027	Otu0244	0.130197723	1.16E-05	207510795.9	0.015346694	0.004420106	0.000536242	742.3545678	0.003757553	Jeotgalicoccus	Christensenellaceae_R-7_group
Otu0027	Otu0028	0.33843541	1.34E-31	157831036.1	0.00564664	0.001112594	4.53E-07	1673.376691	1.31E-05	Jeotgalicoccus	Facklamia
Otu0027	Otu0077	0.166210535	1.99E-08	198919133.8	0.008445877	0.00207684	5.10E-05	1038.091956	0.000676274	Jeotgalicoccus	Ignavigranum
Otu0027	Otu0153	0.014887455	0.617598245	235020640.5	0.013706839	0.002531527	7.52E-08	1256.860385	9.93E-05	Jeotgalicoccus	JG30-KF-CM45_ge
Otu0027	Otu0084	0.153829228	2.11E-07	201872971.7	0.006776462	0.002198652	0.00210563	593.8796268	0.007623381	Jeotgalicoccus	Lachnospiraceae_unclassified
Otu0027	Otu0165	0.161377334	5.11E-08	200072202.1	0.015821252	0.003501292	6.88E-06	1167.319272	0.000247706	Jeotgalicoccus	Oscillibacter
Otu0027	Otu0103	0.081669772	0.006083206	219088224.5	0.006134635	0.001566555	9.55E-05	827.67419	0.001698341	Jeotgalicoccus	Prevotellaceae_unclassified
Otu0027	Otu0013	0.298408417	1.30E-24	167380370.8	0.00274234	0.000699789	9.44E-05	1018.604976	0.00065691	Jeotgalicoccus	Psychrobacter
Otu0027	Otu0069	0.153593148	2.20E-07	201929293.6	0.005216701	0.001713199	0.002381061	608.1510423	0.00791452	Jeotgalicoccus	Rikenellaceae_RC9_gut_group
Otu0027	Otu0049	0.186734197	2.66E-10	194022754.8	0.005703137	0.001436582	7.65E-05	891.2981729	0.000984632	Jeotgalicoccus	Rikenellaceae_RC9_gut_group
Otu0027	Otu0138	0.12137125	4.41E-05	209616548.5	0.010335659	0.003303761	0.001802621	631.8046897	0.006556994	Jeotgalicoccus	Treponema
Otu0027	Otu0122	0.191410871	9.25E-11	192907029.7	0.008475881	0.002687117	0.001651816	602.2438655	0.008290998	Jeotgalicoccus	uncultured
Otu0028	Otu0154	0.169976585	9.37E-09	198020658.2	0.006222254	0.001814137	0.000625842	579.3564319	0.006400152	Facklamia	Alloprevotella
Otu0028	Otu0017	0.278368488	1.67E-21	172161344.4	0.005123494	0.000821644	6.36E-10	2102.167291	1.06E-07	Facklamia	Atopostipes
Otu0028	Otu0077	0.268221525	5.06E-20	174582129.6	0.012373099	0.001411585	6.78E-18	3311.16087	1.20E-11	Facklamia	Ignavigranum
Otu0028	Otu0027	0.33843541	1.34E-31	157831036.1	0.00500514	0.000948215	1.56E-07	1494.757838	7.23E-06	Facklamia	Jeotgalicoccus
Otu0028	Otu0002	0.446117806	3.25E-56	132140990.9	0.000859045	0.000102161	1.25E-16	3446.212669	2.60E-12	Facklamia	Aerococcus
Otu0028	Otu0111	0.170887506	7.79E-09	197803337.6	0.00572462	0.001600787	0.000363584	586.4011504	0.004279107	Facklamia	Pseudomonas
Otu0028	Otu0013	0.300805364	5.31E-25	166808525.6	0.002606111	0.000809506	0.001321529	621.0624906	0.004856541	Facklamia	Psychrobacter
Otu0028	Otu0279	0.204572642	4.11E-12	189766994.7	0.017435826	0.003494886	7.03E-07	1134.834993	5.02E-05	Facklamia	Trueperella
Otu0029	Otu0036	0.336613532	2.94E-31	158265685.8	0.005761301	0.001225738	2.92E-06	1071.920299	3.47E-05	Rikenellaceae_RC9_gut_group	Agathobacter
Otu0029	Otu0112	0.25390858	4.86E-18	177996802.7	0.008574529	0.001553372	4.21E-08	1128.94301	1.91E-05	Rikenellaceae_RC9_gut_group	Alistipes
Otu0029	Otu0120	0.275943754	3.83E-21	172739818.9	0.007504465	0.000914997	6.44E-16	2048.065346	6.82E-10	Rikenellaceae_RC9_gut_group	Bacteroidales_RF16_group_ge
Otu0029	Otu0041	0.33710763	2.38E-31	158147807.6	0.005008801	0.001393033	0.000337715	596.3263608	0.001929871	Rikenellaceae_RC9_gut_group	Bacteroides
Otu0029	Otu0016	0.36189449	3.33E-36	152234347.8	0.004576601	0.001129749	5.45E-05	879.9982949	0.000239074	Rikenellaceae_RC9_gut_group	Bacteroides
Otu0029	Otu0109	0.082983397	0.005311018	218774829.8	0.007330436	0.001702226	1.80E-05	732.6265344	0.000334391	Rikenellaceae_RC9_gut_group	Brevibacterium
Otu0029	Otu0117	0.243577167	1.10E-16	180461592.6	0.010995986	0.002890524	0.000149974	660.137158	0.001362286	Rikenellaceae_RC9_gut_group	Clostridia_vadinBB60_group_ge
Otu0029	Otu0176	0.219748833	8.63E-14	186146374.7	0.011044359	0.002957855	0.000198007	656.3157855	0.001391181	Rikenellaceae_RC9_gut_group	Gastranaerophilales_ge
Otu0029	Otu0077	0.158331361	9.13E-08	200798886.9	0.006236878	0.001929841	0.001265899	495.6966087	0.004986086	Rikenellaceae_RC9_gut_group	Ignavigranum
Otu0029	Otu0160	0.207811872	1.84E-12	188994203.9	0.011624018	0.002630929	1.09E-05	853.0084188	0.000218053	Rikenellaceae_RC9_gut_group	Lachnospiraceae_unclassified
Otu0029	Otu0130	0.233562603	1.98E-15	182850790.8	0.011350966	0.003936985	0.004012247	429.0311378	0.009873363	Rikenellaceae_RC9_gut_group	Lachnospiraceae_unclassified
Otu0029	Otu0098	0.234218884	1.65E-15	182694220.4	0.006982264	0.002053357	0.000696536	511.0230734	0.004726317	Rikenellaceae_RC9_gut_group	Oscillospirales_ge
Otu0029	Otu0080	0.251997852	8.74E-18	178452649.8	0.003314214	0.000950418	0.000507181	480.7339515	0.00581466	Rikenellaceae_RC9_gut_group	Oscillospirales_ge
Otu0029	Otu0001	0.025366338	0.39490231	232520668.5	-0.000330506	0.000122852	0.007245339	545.9655529	0.003195389	Rikenellaceae_RC9_gut_group	Staphylococcus
Otu0029	Otu0003	-0.066113507	0.026456106	254345232.4	-0.001149221	0.00038575	0.002952418	1422.612047	1.23E-06	Rikenellaceae_RC9_gut_group	Escherichia-Shigella
Otu0029	Otu0004	0.35740055	2.72E-35	153306477.7	0.002213989	0.000349194	3.32E-10	2265.489568	1.61E-09	Rikenellaceae_RC9_gut_group	UCG-005
Otu0029	Otu0005	-0.029742666	0.31847414	245668154.6	-0.001099759	0.000422016	0.009282987	868.9241281	0.000167903	Rikenellaceae_RC9_gut_group	Enterobacteriaceae_unclassified
Otu0029	Otu0008	0.358193855	1.88E-35	153117217	0.001528224	0.000422281	0.00030896	533.2383349	0.003686239	Rikenellaceae_RC9_gut_group	UCG-005
Otu0029	Otu0063	0.298375148	1.32E-24	167388308.1	0.008323501	0.002093462	7.46E-05	786.3024181	0.000458695	Rikenellaceae_RC9_gut_group	Rikenellaceae_RC9_gut_group
Otu0029	Otu0049	0.30599193	7.43E-26	165571154.1	0.005164263	0.001213768	2.27E-05	793.1083703	0.00038798	Rikenellaceae_RC9_gut_group	Rikenellaceae_RC9_gut_group
Otu0029	Otu0073	0.307852443	3.63E-26	165127287.3	0.00877241	0.001993719	1.19E-05	930.1833401	0.000125075	Rikenellaceae_RC9_gut_group	Rikenellaceae_RC9_gut_group
Otu0029	Otu0064	0.340505112	5.45E-32	157337262.5	0.010409745	0.001991397	2.05E-07	1372.221275	4.24E-06	Rikenellaceae_RC9_gut_group	Rikenellaceae_RC9_gut_group
Otu0029	Otu0021	0.366288089	4.14E-37	151186156.4	0.004265969	0.000967876	1.15E-05	948.8743022	0.000110189	Rikenellaceae_RC9_gut_group	Rikenellaceae_RC9_gut_group
Otu0029	Otu0030	0.292189713	1.28E-23	168863982	0.00401761	0.001236114	0.00118755	545.9772244	0.00349463	Rikenellaceae_RC9_gut_group	Ruminobacter
Otu0029	Otu0058	0.256338357	2.28E-18	177417125.1	0.007376702	0.001317608	2.72E-08	1202.647699	4.50E-06	Rikenellaceae_RC9_gut_group	Ruminococcaceae_unclassified
Otu0029	Otu0138	0.173451836	4.60E-09	197191559.4	0.008813605	0.0028603	0.002110846	468.4727595	0.006470515	Rikenellaceae_RC9_gut_group	Treponema
Otu0029	Otu0119	0.264333633	1.80E-19	175509673.2	0.006453701	0.001992395	0.001233988	441.9797657	0.008607027	Rikenellaceae_RC9_gut_group	UCG-005
Otu0029	Otu0210	0.252280549	8.02E-18	178385206	0.009387888	0.002829281	0.000935375	456.4517857	0.007003066	Rikenellaceae_RC9_gut_group	UCG-010_ge
Otu0029	Otu0133	0.293167186	8.94E-24	168630784	0.009292612	0.002906254	0.001425252	503.4916205	0.00510446	Rikenellaceae_RC9_gut_group	UCG-010_ge
Otu0029	Otu0140	0.302171898	3.17E-25	166482508.3	0.008794736	0.00256234	0.000620305	563.9503207	0.003028941	Rikenellaceae_RC9_gut_group	UCG-010_ge
Otu0029	Otu0214	0.257846052	1.42E-18	177057430.7	0.009434385	0.001869176	5.22E-07	910.9405844	0.000147257	Rikenellaceae_RC9_gut_group	WCHB1-41_ge
Otu0030	Otu0036	0.319081532	4.34E-28	162448336.9	0.004666427	0.001409454	0.000959921	696.043003	0.002962845	Ruminobacter	Agathobacter
Otu0030	Otu0017	0.204651471	4.03E-12	189748188.3	0.00262421	0.000892237	0.003337064	552.0530117	0.007968399	Ruminobacter	Atopostipes
Otu0030	Otu0016	0.358294234	1.80E-35	153093269.2	0.006012175	0.001112595	7.97E-08	1779.745525	2.30E-06	Ruminobacter	Bacteroides
Otu0030	Otu0150	0.224223769	2.61E-14	185078778.6	0.009420696	0.0021901	1.84E-05	961.8088694	0.000418453	Ruminobacter	Clostridium_sensu_stricto_1
Otu0030	Otu0092	0.27382588	7.83E-21	173245085.1	0.01060953	0.002788294	0.000149451	868.8046064	0.00100523	Ruminobacter	Dorea
Otu0030	Otu0160	0.191313248	9.46E-11	192930319.9	0.010368345	0.003302852	0.001738299	570.0132307	0.007085268	Ruminobacter	Lachnospiraceae_unclassified
Otu0030	Otu0130	0.251951542	8.87E-18	178463698.1	0.012921349	0.004295747	0.002688933	574.3232029	0.007825411	Ruminobacter	Lachnospiraceae_unclassified
Otu0030	Otu0261	0.261444918	4.55E-19	176198840.8	0.009067917	0.002442611	0.000215406	659.5805421	0.003699697	Ruminobacter	Lachnospiraceae_unclassified
Otu0030	Otu0031	0.307135607	4.79E-26	165298304.4	0.005031915	0.001399763	0.000338709	790.6934956	0.001761604	Ruminobacter	Lachnospiraceae_unclassified
Otu0030	Otu0151	0.17407791	4.04E-09	197042195.4	0.008429078	0.001321748	2.63E-10	1669.198038	2.96E-06	Ruminobacter	Monoglobus
Otu0030	Otu0082	0.263781326	2.15E-19	175641438.3	0.007355575	0.002048909	0.000344986	706.2182112	0.002909326	Ruminobacter	Oscillospiraceae_unclassified
Otu0030	Otu0212	0.227066226	1.21E-14	184400647.1	0.014485467	0.004558084	0.001523638	592.8399976	0.006368538	Ruminobacter	Oscillospirales_ge
Otu0030	Otu0001	0.015803553	0.596123988	234802084.7	-0.000468652	0.000159142	0.003297655	879.6425475	0.000742387	Ruminobacter	Staphylococcus
Otu0030	Otu0004	0.386799544	1.57E-41	146292689.7	0.00250405	0.000397334	4.21E-10	2983.278772	2.71E-09	Ruminobacter	UCG-005
Otu0030	Otu0069	0.270827002	2.14E-20	173960534.7	0.01001862	0.001125792	2.21E-18	3005.998876	3.72E-12	Ruminobacter	Rikenellaceae_RC9_gut_group
Otu0030	Otu0029	0.292189713	1.28E-23	168863982	0.004052086	0.001269134	0.001448222	575.206007	0.006961755	Ruminobacter	Rikenellaceae_RC9_gut_group
Otu0030	Otu0064	0.294043577	6.50E-24	168421701.2	0.008239733	0.002457179	0.000825138	732.0076619	0.00246494	Ruminobacter	Rikenellaceae_RC9_gut_group
Otu0030	Otu0021	0.324752286	4.32E-29	161095451.6	0.004120893	0.001131562	0.000283134	840.6337413	0.001258575	Ruminobacter	Rikenellaceae_RC9_gut_group
Otu0031	Otu0014	-0.073729154	0.013294857	256162115.5	-0.004580864	0.001678303	0.006443083	768.7988216	0.000603168	Lachnospiraceae_unclassified	Acinetobacter
Otu0031	Otu0036	0.332183183	1.94E-30	159322644.7	0.0063467	0.001270605	6.82E-07	1257.025898	1.37E-05	Lachnospiraceae_unclassified	Agathobacter
Otu0031	Otu0041	0.323937169	6.04E-29	161289916	0.006076742	0.001348255	7.26E-06	915.5586235	0.000188262	Lachnospiraceae_unclassified	Bacteroides
Otu0031	Otu0016	0.389946986	3.08E-42	145541797	0.006335947	0.001052644	2.37E-09	1781.200601	1.58E-07	Lachnospiraceae_unclassified	Bacteroides
Otu0031	Otu0109	0.12282039	3.56E-05	209270823.7	0.006763606	0.002191278	0.002074254	452.0097617	0.009231795	Lachnospiraceae_unclassified	Brevibacterium
Otu0031	Otu0079	0.235336079	1.20E-15	182427688.4	0.007368796	0.001799278	4.52E-05	775.422035	0.000562623	Lachnospiraceae_unclassified	Christensenellaceae_R-7_group
Otu0031	Otu0042	0.263630257	2.25E-19	175677479.1	0.00502682	0.00136594	0.000244211	688.8057594	0.001407253	Lachnospiraceae_unclassified	Christensenellaceae_R-7_group
Otu0031	Otu0057	0.267513604	6.38E-20	174751019.8	0.005206081	0.001179261	1.11E-05	791.7149759	0.000427004	Lachnospiraceae_unclassified	Christensenellaceae_R-7_group
Otu0031	Otu0040	0.344476362	9.51E-33	156389831.9	0.004453328	0.001248575	0.000376719	618.5943422	0.002693793	Lachnospiraceae_unclassified	Christensenellaceae_R-7_group
Otu0031	Otu0045	0.300429308	6.11E-25	166898242.1	0.004975578	0.001069317	3.66E-06	996.8377768	0.000141793	Lachnospiraceae_unclassified	Jeotgalibaca
Otu0031	Otu0143	0.234262383	1.63E-15	182683842.6	0.006387486	0.001946084	0.001061676	494.9530754	0.006137197	Lachnospiraceae_unclassified	Lachnospiraceae_unclassified
Otu0031	Otu0084	0.283272879	3.06E-22	170991292.1	0.008828518	0.001801173	1.09E-06	1025.783681	5.01E-05	Lachnospiraceae_unclassified	Lachnospiraceae_unclassified
Otu0031	Otu0130	0.32086759	2.11E-28	162022232.7	0.013742658	0.003820349	0.000335648	683.2190597	0.001761069	Lachnospiraceae_unclassified	Lachnospiraceae_unclassified
Otu0031	Otu0094	0.324392699	5.01E-29	161181239	0.009269985	0.002671339	0.00053992	619.7478811	0.002903641	Lachnospiraceae_unclassified	Lachnospiraceae_unclassified
Otu0031	Otu0222	0.206865821	2.33E-12	189219905.5	0.014358253	0.002563068	2.67E-08	1203.682087	1.59E-05	Lachnospiraceae_unclassified	Monoglobus
Otu0031	Otu0082	0.30257683	2.72E-25	166385902.7	0.007837647	0.002118958	0.000227102	657.168298	0.002133713	Lachnospiraceae_unclassified	Oscillospiraceae_unclassified
Otu0031	Otu0212	0.242036494	1.73E-16	180829154.7	0.017066402	0.004246246	6.23E-05	777.6583136	0.000721718	Lachnospiraceae_unclassified	Oscillospirales_ge
Otu0031	Otu0001	-0.025955774	0.384007366	244764706.7	-0.000704249	0.000183035	0.000126	1389.137791	3.12E-06	Lachnospiraceae_unclassified	Staphylococcus
Otu0031	Otu0003	-0.094735115	0.001452703	261173557.4	-0.001105919	0.000424534	0.009308601	1141.46502	2.98E-05	Lachnospiraceae_unclassified	Escherichia-Shigella
Otu0031	Otu0004	0.43015139	5.73E-52	135950136.9	0.003463089	0.00032758	5.77E-25	5762.931115	7.76E-23	Lachnospiraceae_unclassified	UCG-005
Otu0031	Otu0011	0.246661024	4.41E-17	179725869.5	0.003083006	0.000937244	0.001035099	581.5084642	0.003304746	Lachnospiraceae_unclassified	Bifidobacterium
Otu0031	Otu0103	0.227782038	9.92E-15	184229874	0.005189596	0.001509362	0.000606939	521.3524445	0.004754781	Lachnospiraceae_unclassified	Prevotellaceae_unclassified
Otu0031	Otu0021	0.296758651	2.40E-24	167773959.4	0.003472096	0.001193562	0.003697184	472.8238251	0.008527781	Lachnospiraceae_unclassified	Rikenellaceae_RC9_gut_group
Otu0031	Otu0049	0.321306111	1.77E-28	161917613.7	0.005221272	0.001281092	4.91E-05	766.5023448	0.000713195	Lachnospiraceae_unclassified	Rikenellaceae_RC9_gut_group
Otu0031	Otu0168	0.19829753	1.86E-11	191264063.1	0.01346359	0.003483551	0.00011751	776.4144053	0.000737461	Lachnospiraceae_unclassified	Ruminobacter
Otu0031	Otu0030	0.307135607	4.79E-26	165298304.4	0.004626047	0.001271892	0.000288216	719.5104969	0.001365111	Lachnospiraceae_unclassified	Ruminobacter
Otu0031	Otu0144	0.159950844	6.72E-08	200412523.2	0.00671493	0.002131429	0.001673426	451.8117671	0.009923299	Lachnospiraceae_unclassified	Ruminococcus
Otu0031	Otu0217	0.219106172	1.02E-13	186299695.9	0.017669178	0.003156132	2.72E-08	1298.067278	7.10E-06	Lachnospiraceae_unclassified	Succinivibrio
Otu0031	Otu0184	0.202341388	7.07E-12	190299310.4	0.013788893	0.002200702	5.28E-10	1462.305379	2.21E-06	Lachnospiraceae_unclassified	UCG-010_ge
Otu0032	Otu0071	0.219135504	1.01E-13	186292698.1	0.007136253	0.001288465	3.80E-08	1635.981789	8.24E-06	Brachybacterium	Corynebacterium
Otu0032	Otu0033	0.377751936	1.53E-39	148451199.1	0.007273159	0.001539919	2.62E-06	1461.310072	4.11E-05	Brachybacterium	Dietzia
Otu0032	Otu0018	0.354478081	1.05E-34	154003698	0.003938621	0.000588459	3.44E-11	2875.366663	2.86E-09	Brachybacterium	Intrasporangiaceae_unclassified
Otu0032	Otu0153	0.383635447	7.92E-41	147047555.9	0.012746875	0.002640573	1.58E-06	1134.671879	0.000215929	Brachybacterium	JG30-KF-CM45_ge
Otu0032	Otu0139	0.295901591	3.29E-24	167978430.3	0.014765499	0.003044303	1.41E-06	1344.394249	6.42E-05	Brachybacterium	Luteimonas
Otu0032	Otu0134	0.358101615	1.97E-35	153139222.8	0.012523545	0.002655441	2.71E-06	1357.647109	7.60E-05	Brachybacterium	Nocardioides
Otu0032	Otu0024	0.351453085	4.17E-34	154725378.6	0.003952995	0.000789725	6.46E-07	1668.903332	1.06E-05	Brachybacterium	Ornithinimicrobium
Otu0032	Otu0006	0.357512483	2.59E-35	153279773.4	0.001038298	0.00020615	5.52E-07	1639.809348	9.88E-06	Brachybacterium	Glutamicibacter
Otu0032	Otu0009	0.382296649	1.56E-40	147366956.2	0.003714332	0.000402245	1.27E-19	4912.489351	6.05E-16	Brachybacterium	Intrasporangiaceae_unclassified
Otu0032	Otu0022	0.134013179	6.35E-06	206600533.4	0.002809132	0.000896959	0.001782125	577.9492176	0.007568414	Brachybacterium	Solibacillus
Otu0033	Otu0032	0.377751936	1.53E-39	148451199.1	0.0036901	0.000990736	0.00020536	765.9048897	0.001769067	Dietzia	Brachybacterium
Otu0033	Otu0107	0.410857242	3.93E-47	140553187.7	0.011183933	0.002063505	7.30E-08	1447.281787	1.93E-05	Dietzia	Flavobacterium
Otu0033	Otu0018	0.369551022	8.60E-38	150407710.7	0.002295953	0.000715942	0.001379689	717.0855104	0.003134103	Dietzia	Intrasporangiaceae_unclassified
Otu0033	Otu0153	0.436535144	1.22E-53	134427149.5	0.010404947	0.002958394	0.000453756	649.5774417	0.005262254	Dietzia	JG30-KF-CM45_ge
Otu0033	Otu0139	0.386975128	1.43E-41	146250800.2	0.011202924	0.003255621	0.000600692	720.5406596	0.003271111	Dietzia	Luteimonas
Otu0033	Otu0024	0.331188887	2.96E-30	159559856.3	0.003520582	0.000834451	2.65E-05	1170.087067	0.000170441	Dietzia	Ornithinimicrobium
Otu0033	Otu0006	0.435269261	2.64E-53	134729154.2	0.000683065	0.000239698	0.004456349	556.2870429	0.009107831	Dietzia	Glutamicibacter
Otu0033	Otu0009	0.420315356	1.83E-49	138296743	0.002420223	0.000492674	1.03E-06	1566.521463	9.87E-06	Dietzia	Intrasporangiaceae_unclassified
Otu0033	Otu0054	0.329210701	6.79E-30	160031796.8	0.0045316	0.001211269	0.000192418	753.2237905	0.001792382	Dietzia	Pseudomonas
Otu0033	Otu0022	0.217945981	1.39E-13	186576485.4	0.003932181	0.000621342	3.57E-10	1739.033358	5.16E-07	Dietzia	Solibacillus
Otu0034	Otu0004	-0.077058922	0.009656041	256956506.1	-0.004368496	0.001542469	0.004706429	2837.637924	0.00134203	Macrococcus	UCG-005
Otu0034	Otu0006	0.230282003	4.97E-15	183633451.5	0.001847694	0.000281068	7.50E-11	7514.785871	4.60E-08	Macrococcus	Glutamicibacter
Otu0035	Otu0108	0.24731785	3.62E-17	179569168.9	0.009981012	0.002315518	1.77E-05	932.4966229	0.000387471	Lachnospiraceae_NK3A20_group	Acetitomaculum
Otu0035	Otu0100	0.254554099	3.98E-18	177842799.7	0.011094771	0.001745284	2.99E-10	1792.118186	9.13E-07	Lachnospiraceae_NK3A20_group	Acetitomaculum
Otu0035	Otu0042	0.264366114	1.78E-19	175501924	0.00741849	0.001232936	2.40E-09	1691.334831	1.10E-06	Lachnospiraceae_NK3A20_group	Christensenellaceae_R-7_group
Otu0035	Otu0149	0.225622581	1.79E-14	184745060.9	0.005279515	0.001196129	1.11E-05	749.1448986	0.001313632	Lachnospiraceae_NK3A20_group	Lachnospiraceae_ge
Otu0035	Otu0099	0.215196385	2.83E-13	187232463.2	0.00526206	0.001594751	0.000998645	544.8130481	0.007537889	Lachnospiraceae_NK3A20_group	Lachnospiraceae_NK3A20_group
Otu0035	Otu0037	0.300856066	5.21E-25	166796429.5	0.004207386	0.000907941	4.01E-06	950.1853692	0.000299842	Lachnospiraceae_NK3A20_group	Lachnospiraceae_NK3A20_group
Otu0035	Otu0091	0.279761903	1.04E-21	171828914.2	0.009815282	0.00143163	1.17E-11	1903.351465	4.14E-07	Lachnospiraceae_NK3A20_group	NK4A214_group
Otu0035	Otu0001	-0.002999915	0.919869525	239288072.8	-0.000506193	0.000193251	0.008928619	703.5002737	0.002520916	Lachnospiraceae_NK3A20_group	Staphylococcus
Otu0035	Otu0010	0.317704273	7.55E-28	162776912.8	0.006356922	0.000695564	2.87E-19	3686.735012	2.53E-13	Lachnospiraceae_NK3A20_group	Ruminococcaceae_unclassified
Otu0035	Otu0011	0.243263749	1.21E-16	180536365.4	0.004140118	0.000923138	8.05E-06	1086.331182	0.000151499	Lachnospiraceae_NK3A20_group	Bifidobacterium
Otu0035	Otu0067	0.220537966	7.00E-14	185958109.5	0.002806728	0.000669342	2.97E-05	699.2234284	0.002350425	Lachnospiraceae_NK3A20_group	Prevotella
Otu0035	Otu0144	0.210145214	1.03E-12	188437532.9	0.008409155	0.002184745	0.000125283	672.9737048	0.002564212	Lachnospiraceae_NK3A20_group	Ruminococcus
Otu0035	Otu0074	0.272683773	1.15E-20	173517560.4	0.006685072	0.000771394	1.54E-17	2721.92804	3.08E-10	Lachnospiraceae_NK3A20_group	Ruminococcus
Otu0036	Otu0031	0.332183183	1.94E-30	159322644.7	0.006467005	0.00130654	8.57E-07	1325.471688	3.97E-05	Agathobacter	Lachnospiraceae_unclassified
Otu0036	Otu0076	0.324307237	5.18E-29	161201627.8	0.011173254	0.002777099	6.12E-05	961.2404219	0.000478458	Agathobacter	NK4A214_group
Otu0036	Otu0001	-0.006440906	0.828996491	240108998.2	-0.000653257	0.000203943	0.001397675	1104.120781	0.00011859	Agathobacter	Staphylococcus
Otu0036	Otu0004	0.384625761	4.78E-41	146811294.2	0.002751938	0.000412574	4.00E-11	3048.858216	3.69E-10	Agathobacter	UCG-005
Otu0036	Otu0047	0.268203202	5.09E-20	174586500.8	0.004704439	0.00094777	7.99E-07	1117.270992	0.000116873	Agathobacter	Paludibacteraceae_unclassified
Otu0036	Otu0049	0.247842676	3.09E-17	179443959.9	0.005473613	0.001368502	6.76E-05	808.4613927	0.001097241	Agathobacter	Rikenellaceae_RC9_gut_group
Otu0036	Otu0064	0.250681444	1.31E-17	178766708.2	0.008442224	0.002634601	0.001391776	647.3578837	0.003969286	Agathobacter	Rikenellaceae_RC9_gut_group
Otu0036	Otu0069	0.265030789	1.43E-19	175343350.9	0.005842154	0.001819588	0.001361725	580.406189	0.005810088	Agathobacter	Rikenellaceae_RC9_gut_group
Otu0036	Otu0063	0.286541544	9.68E-23	170211478.9	0.008196487	0.002784986	0.003316369	547.8701185	0.008766195	Agathobacter	Rikenellaceae_RC9_gut_group
Otu0036	Otu0029	0.336613532	2.94E-31	158265685.8	0.005218173	0.001107744	2.78E-06	1052.286697	0.000202498	Agathobacter	Rikenellaceae_RC9_gut_group
Otu0036	Otu0021	0.343715273	1.33E-32	156571406.7	0.004833211	0.00117788	4.37E-05	991.5783007	0.000383831	Agathobacter	Rikenellaceae_RC9_gut_group
Otu0036	Otu0168	0.265699247	1.15E-19	175183875.2	0.015433687	0.00348856	1.06E-05	1127.150973	0.000152619	Agathobacter	Ruminobacter
Otu0036	Otu0030	0.319081532	4.34E-28	162448336.9	0.004717655	0.001369465	0.000592428	712.0879786	0.002383343	Agathobacter	Ruminobacter
Otu0036	Otu0020	0.341301037	3.85E-32	157147376.7	0.001701554	0.000471902	0.000324955	562.1416193	0.006115341	Agathobacter	UCG-005
Otu0036	Otu0210	0.154268415	1.95E-07	201768193.7	0.010796311	0.002931989	0.000242202	638.8448028	0.003965504	Agathobacter	UCG-010_ge
Otu0036	Otu0170	0.19979825	1.30E-11	190906032.7	0.012190147	0.003240461	0.00017738	709.3183157	0.002426898	Agathobacter	UCG-010_ge
Otu0037	Otu0108	0.231572832	3.47E-15	183325495.3	0.009868424	0.002544502	0.000111292	1051.141315	0.001444775	Lachnospiraceae_NK3A20_group	Acetitomaculum
Otu0037	Otu0244	0.161871326	4.65E-08	199954349.2	0.020555098	0.004308655	2.08E-06	1437.670327	0.000148882	Lachnospiraceae_NK3A20_group	Christensenellaceae_R-7_group
Otu0037	Otu0035	0.300856066	5.21E-25	166796429.5	0.00689195	0.001577865	1.37E-05	1467.441743	0.000251669	Lachnospiraceae_NK3A20_group	Lachnospiraceae_NK3A20_group
Otu0037	Otu0010	0.345504984	6.03E-33	156144431	0.004142116	0.001057395	9.50E-05	1249.344808	0.000685606	Lachnospiraceae_NK3A20_group	Ruminococcaceae_unclassified
Otu0037	Otu0067	0.175829715	2.81E-09	196624263.2	0.003242324	0.000599269	7.68E-08	1192.847436	0.000153123	Lachnospiraceae_NK3A20_group	Prevotella
Otu0037	Otu0058	0.229362822	6.42E-15	183852742.7	0.006896884	0.002196002	0.001729817	716.930397	0.009546448	Lachnospiraceae_NK3A20_group	Ruminococcaceae_unclassified
Otu0037	Otu0020	0.201111541	9.51E-12	190592717.8	0.002317872	0.000466974	7.99E-07	1244.819364	0.000468647	Lachnospiraceae_NK3A20_group	UCG-005
Otu0039	Otu0244	0.144558375	1.10E-06	204084741	0.016890282	0.005379862	0.001736368	573.3382862	0.0087832	Aerococcaceae_unclassified	Christensenellaceae_R-7_group
Otu0039	Otu0187	0.19448989	4.55E-11	192172460.7	0.014155661	0.003584945	8.35E-05	788.506485	0.001783039	Aerococcaceae_unclassified	Clostridia_UCG-014_ge
Otu0039	Otu0132	0.163745405	3.23E-08	199507245.6	0.010439256	0.001439906	7.75E-13	2224.784438	7.76E-08	Aerococcaceae_unclassified	Enteractinococcus
Otu0039	Otu0045	0.296848019	2.32E-24	167752638.9	0.005469362	0.001243085	1.19E-05	1001.357653	0.000463321	Aerococcaceae_unclassified	Jeotgalibaca
Otu0039	Otu0295	0.190777415	1.07E-10	193058154.9	0.026810977	0.005355017	6.43E-07	1273.557155	8.99E-05	Aerococcaceae_unclassified	Lachnospiraceae_unclassified
Otu0039	Otu0134	0.096888897	0.001127175	215457361.6	0.014482526	0.003518749	4.14E-05	930.9498081	0.000787946	Aerococcaceae_unclassified	Nocardioides
Otu0039	Otu0001	0.005566076	0.851933625	237244464	-0.000554318	0.000212706	0.009281299	744.5344001	0.002412995	Aerococcaceae_unclassified	Staphylococcus
Otu0040	Otu0120	0.187038502	2.48E-10	193950156.1	0.008344436	0.001256441	4.84E-11	1515.414152	7.63E-07	Christensenellaceae_R-7_group	Bacteroidales_RF16_group_ge
Otu0040	Otu0041	0.330991292	3.22E-30	159606997.1	0.005980077	0.001582411	0.000165685	693.2463738	0.001809931	Christensenellaceae_R-7_group	Bacteroides
Otu0040	Otu0016	0.387898549	8.91E-42	146030497.4	0.00853488	0.001079969	6.48E-15	2961.355319	6.28E-11	Christensenellaceae_R-7_group	Bacteroides
Otu0040	Otu0187	0.297879993	1.58E-24	167506438.3	0.015563766	0.002560907	1.67E-09	1513.083222	3.40E-06	Christensenellaceae_R-7_group	Clostridia_UCG-014_ge
Otu0040	Otu0176	0.224319791	2.55E-14	185055870.5	0.012476068	0.003728349	0.000846222	567.2330821	0.00535347	Christensenellaceae_R-7_group	Gastranaerophilales_ge
Otu0040	Otu0130	0.295033975	4.52E-24	168185419.6	0.018933006	0.004166991	6.13E-06	1054.39545	0.000140661	Christensenellaceae_R-7_group	Lachnospiraceae_unclassified
Otu0040	Otu0094	0.306619567	5.84E-26	165421417.3	0.012201916	0.003080951	7.95E-05	804.2202207	0.000875339	Christensenellaceae_R-7_group	Lachnospiraceae_unclassified
Otu0040	Otu0031	0.344476362	9.51E-33	156389831.9	0.006058435	0.001491528	5.21E-05	833.2657143	0.00055402	Christensenellaceae_R-7_group	Lachnospiraceae_unclassified
Otu0040	Otu0076	0.325684734	2.94E-29	160872995.2	0.009604278	0.003105857	0.002035111	546.3384791	0.006109587	Christensenellaceae_R-7_group	NK4A214_group
Otu0040	Otu0001	-0.005204028	0.861464038	239813913.4	-0.000587952	0.000208166	0.004820275	805.7288572	0.000869517	Christensenellaceae_R-7_group	Staphylococcus
Otu0040	Otu0004	0.379826456	5.42E-40	147956275.9	0.003055873	0.000414491	3.24E-13	3127.740065	5.33E-12	Christensenellaceae_R-7_group	UCG-005
Otu0040	Otu0049	0.276572837	3.09E-21	172589737.2	0.006683406	0.001273413	1.83E-07	1199.952339	4.47E-05	Christensenellaceae_R-7_group	Rikenellaceae_RC9_gut_group
Otu0041	Otu0085	0.293753796	7.22E-24	168490834.9	0.007261154	0.001963552	0.000227856	517.0476857	0.002703529	Bacteroides	Alistipes
Otu0041	Otu0017	0.270620094	2.29E-20	174009897.3	0.003013049	0.00090467	0.000894988	478.2970008	0.002899641	Bacteroides	Atopostipes
Otu0041	Otu0016	0.401467577	6.85E-45	142793302.3	0.006476541	0.001111666	7.41E-09	1487.191389	4.38E-07	Bacteroides	Bacteroides
Otu0041	Otu0040	0.330991292	3.22E-30	159606997.1	0.004691215	0.001286557	0.000278219	541.0092384	0.00243325	Bacteroides	Christensenellaceae_R-7_group
Otu0041	Otu0117	0.195713033	3.42E-11	191880652.7	0.011456234	0.003157413	0.000298072	533.6785014	0.002516566	Bacteroides	Clostridia_vadinBB60_group_ge
Otu0041	Otu0176	0.236433934	8.78E-16	182165770.7	0.013719418	0.002964439	4.12E-06	828.7592837	0.000149489	Bacteroides	Gastranaerophilales_ge
Otu0041	Otu0295	0.215052476	2.94E-13	187266795.9	0.018272157	0.00578002	0.001612991	415.9190878	0.007464989	Bacteroides	Lachnospiraceae_unclassified
Otu0041	Otu0143	0.234439393	1.55E-15	182641612.9	0.006978997	0.00207231	0.000783615	440.8901932	0.0054907	Bacteroides	Lachnospiraceae_unclassified
Otu0041	Otu0130	0.312116076	6.92E-27	164110102.1	0.013815334	0.004125497	0.000838708	502.33376	0.003544396	Bacteroides	Lachnospiraceae_unclassified
Otu0041	Otu0031	0.323937169	6.04E-29	161289916	0.00579605	0.001280994	6.69E-06	860.4849339	0.000134473	Bacteroides	Lachnospiraceae_unclassified
Otu0041	Otu0076	0.258648902	1.10E-18	176865892.9	0.013597039	0.002304769	4.82E-09	1398.801377	6.07E-07	Bacteroides	NK4A214_group
Otu0041	Otu0167	-0.007262954	0.807574739	240305116.2	0.009893119	0.001425444	6.60E-12	1320.285736	3.41E-07	Bacteroides	Ornithinimicrobium
Otu0041	Otu0165	0.270864211	2.11E-20	173951657.6	0.012754913	0.004147727	0.002154838	397.7034909	0.009167921	Bacteroides	Oscillibacter
Otu0041	Otu0093	0.215335275	2.73E-13	187199327.9	0.009095766	0.002231588	4.91E-05	665.6040798	0.000723245	Bacteroides	Oscillospiraceae_unclassified
Otu0041	Otu0082	0.311389139	9.20E-27	164283529.1	0.007035447	0.002277971	0.002061376	399.5414609	0.009010891	Bacteroides	Oscillospiraceae_unclassified
Otu0041	Otu0080	0.330163136	4.56E-30	159804572.2	0.004112135	0.000993526	3.75E-05	549.2612019	0.001676733	Bacteroides	Oscillospirales_ge
Otu0041	Otu0001	0.009173481	0.758366919	236383836.8	-0.000451601	0.00015687	0.004067332	605.489733	0.001077679	Bacteroides	Staphylococcus
Otu0041	Otu0004	0.389216785	4.50E-42	145716002.7	0.002630322	0.000418495	4.68E-10	2296.823593	2.97E-09	Bacteroides	UCG-005
Otu0041	Otu0049	0.300351738	6.29E-25	166916748.1	0.004707188	0.001491493	0.001641972	422.7642373	0.007408512	Bacteroides	Rikenellaceae_RC9_gut_group
Otu0041	Otu0073	0.320644437	2.31E-28	162075470.8	0.011642367	0.002081479	2.80E-08	1284.425977	2.57E-06	Bacteroides	Rikenellaceae_RC9_gut_group
Otu0041	Otu0064	0.322114191	1.27E-28	161724828.1	0.010443823	0.002298161	6.11E-06	943.0254942	6.38E-05	Bacteroides	Rikenellaceae_RC9_gut_group
Otu0041	Otu0021	0.335615464	4.51E-31	158503797.3	0.003985974	0.001175924	0.000724171	540.2414363	0.002595588	Bacteroides	Rikenellaceae_RC9_gut_group
Otu0041	Otu0029	0.33710763	2.38E-31	158147807.6	0.003892442	0.001128191	0.000581097	479.6056303	0.004452494	Bacteroides	Rikenellaceae_RC9_gut_group
Otu0041	Otu0020	0.280616738	7.71E-22	171624974	0.002352817	0.000326747	1.10E-12	1404.295663	4.75E-07	Bacteroides	UCG-005
Otu0042	Otu0108	0.219250079	9.84E-14	186265363.7	0.013043723	0.001932831	2.39E-11	1836.599897	1.17E-07	Christensenellaceae_R-7_group	Acetitomaculum
Otu0042	Otu0016	0.29780396	1.63E-24	167524577.8	0.005780057	0.001296252	9.06E-06	1082.53292	8.80E-05	Christensenellaceae_R-7_group	Bacteroides
Otu0042	Otu0150	0.127773948	1.69E-05	208089041.7	0.00886066	0.002743772	0.001276638	500.4720425	0.007172889	Christensenellaceae_R-7_group	Clostridium_sensu_stricto_1
Otu0042	Otu0092	0.22997842	5.41E-15	183705878	0.012025953	0.002923583	4.18E-05	836.9060212	0.000491459	Christensenellaceae_R-7_group	Dorea
Otu0042	Otu0153	0.018547513	0.533930171	234147451.6	0.010422533	0.003038947	0.000626339	482.8125886	0.009316915	Christensenellaceae_R-7_group	JG30-KF-CM45_ge
Otu0042	Otu0060	0.041612339	0.162710029	228644821.4	0.002525245	0.000701629	0.000333244	562.7473182	0.004326784	Christensenellaceae_R-7_group	Kocuria
Otu0042	Otu0149	0.185416493	3.56E-10	194337122.8	0.004623582	0.001230587	0.000180657	560.9050205	0.004897967	Christensenellaceae_R-7_group	Lachnospiraceae_ge
Otu0042	Otu0035	0.264366114	1.78E-19	175501924	0.007742735	0.001282131	2.11E-09	1738.302442	6.55E-07	Christensenellaceae_R-7_group	Lachnospiraceae_NK3A20_group
Otu0042	Otu0084	0.219391253	9.48E-14	186231683.4	0.008207189	0.002475394	0.000944067	548.6477352	0.005151653	Christensenellaceae_R-7_group	Lachnospiraceae_unclassified
Otu0042	Otu0031	0.263630257	2.25E-19	175677479.1	0.005701413	0.001419261	6.28E-05	794.8423833	0.000680218	Christensenellaceae_R-7_group	Lachnospiraceae_unclassified
Otu0042	Otu0091	0.296149097	3.00E-24	167919382.3	0.0093501	0.001843265	4.59E-07	1044.96307	0.000106512	Christensenellaceae_R-7_group	NK4A214_group
Otu0042	Otu0001	0.010599943	0.722242094	236043522.4	-0.000480618	0.000182705	0.008641225	637.4088381	0.002562099	Christensenellaceae_R-7_group	Staphylococcus
Otu0042	Otu0004	0.272530582	1.21E-20	173554107.5	0.002225883	0.000448395	7.97E-07	1572.583628	2.50E-06	Christensenellaceae_R-7_group	UCG-005
Otu0042	Otu0010	0.29915165	9.86E-25	167203056.1	0.005038841	0.000823172	1.28E-09	1776.67484	3.41E-07	Christensenellaceae_R-7_group	Ruminococcaceae_unclassified
Otu0042	Otu0011	0.230197894	5.09E-15	183653517.5	0.003188779	0.001072733	0.003016217	481.7032	0.008778817	Christensenellaceae_R-7_group	Bifidobacterium
Otu0042	Otu0073	0.226376019	1.46E-14	184565311.3	0.009361946	0.00268152	0.00049941	666.1008104	0.002316976	Christensenellaceae_R-7_group	Rikenellaceae_RC9_gut_group
Otu0042	Otu0030	0.215177424	2.85E-13	187236986.8	0.0043044	0.001445703	0.002969755	494.4174882	0.00806596	Christensenellaceae_R-7_group	Ruminobacter
Otu0042	Otu0074	0.202808563	6.31E-12	190187855.4	0.004834398	0.001098634	1.18E-05	794.6272107	0.00073358	Christensenellaceae_R-7_group	Ruminococcus
Otu0042	Otu0144	0.210626596	9.11E-13	188322688.4	0.007624574	0.002139479	0.000380969	555.1418072	0.004563936	Christensenellaceae_R-7_group	Ruminococcus
Otu0043	Otu0190	-0.01033922	0.728801542	241039028.2	0.020902267	0.00488826	2.06E-05	7802.736459	0.00217896	Rhodobacteraceae_unclassified	Brevibacterium
Otu0044	Otu0050	0.015131799	0.611837543	234962346.8	0.006244213	0.000999363	5.89E-10	7473.909713	3.48E-06	Lactobacillus	Sphingomonas
Otu0045	Otu0039	0.296848019	2.32E-24	167752638.9	0.005943083	0.001485363	6.72E-05	1071.668958	0.001128298	Jeotgalibaca	Aerococcaceae_unclassified
Otu0045	Otu0017	0.272696985	1.14E-20	173514408.4	0.004389996	0.001279445	0.000622876	883.2146134	0.002941227	Jeotgalibaca	Atopostipes
Otu0045	Otu0190	0.25710524	1.79E-18	177234168	0.012054063	0.003304029	0.000276131	701.3651282	0.005083826	Jeotgalibaca	Brevibacterium
Otu0045	Otu0031	0.300429308	6.11E-25	166898242.1	0.007073293	0.001478986	1.96E-06	1426.634498	0.000112393	Jeotgalibaca	Lachnospiraceae_unclassified
Otu0045	Otu0243	0.103938099	0.000474267	213775616.7	0.010470615	0.002732883	0.000134516	781.1503411	0.004872401	Jeotgalibaca	Oscillospirales_ge
Otu0045	Otu0096	0.196727849	2.70E-11	191638545.6	0.008320426	0.002362735	0.000446324	715.6912093	0.007679026	Jeotgalibaca	Oscillospirales_ge
Otu0045	Otu0212	0.236125149	9.59E-16	182239438.3	0.020860633	0.005066236	4.11E-05	1054.198468	0.000873635	Jeotgalibaca	Oscillospirales_ge
Otu0045	Otu0001	0.040756739	0.171535382	228848944	-0.000719146	0.00024979	0.00406509	1122.117213	0.000463669	Jeotgalibaca	Staphylococcus
Otu0045	Otu0013	0.303921062	1.64E-25	166065206.1	0.003926286	0.000736071	1.16E-07	1796.465267	1.40E-05	Jeotgalibaca	Psychrobacter
Otu0045	Otu0256	0.113089267	0.000142093	211592401	0.020113808	0.006420354	0.001776251	578.3072421	0.008886454	Jeotgalibaca	UCG-010_ge
Otu0046	Otu0086	0.091904043	0.002012317	216646610	0.008110833	0.002080769	0.000102743	2161.576753	0.006025002	Weissella	Bacteroides
Otu0046	Otu0188	0.105672766	0.000380086	213361773.1	0.024505796	0.006125768	6.74E-05	2247.394201	0.002551623	Weissella	Monoglobus
Otu0047	Otu0036	0.268203202	5.09E-20	174586500.8	0.00801714	0.001367124	5.93E-09	1788.788564	9.39E-07	Paludibacteraceae_unclassified	Agathobacter
Otu0047	Otu0113	0.242362513	1.58E-16	180751375.5	0.015156373	0.003762017	5.98E-05	941.1720114	0.000855481	Paludibacteraceae_unclassified	Christensenellaceae_R-7_group
Otu0047	Otu0110	-0.009480069	0.75055497	240834058.6	0.007293817	0.001687732	1.69E-05	873.7292769	0.000515433	Paludibacteraceae_unclassified	Lawsonella
Otu0047	Otu0123	0.230102814	5.23E-15	183676201.1	0.009864627	0.002119195	3.63E-06	922.2268013	0.000455407	Paludibacteraceae_unclassified	Oscillospirales_ge
Otu0047	Otu0001	-0.015938919	0.592979897	242374961.9	-0.000769039	0.000241731	0.001506011	1186.519123	8.01E-05	Paludibacteraceae_unclassified	Staphylococcus
Otu0047	Otu0004	0.359267	1.14E-35	152861194.3	0.002796545	0.00049053	1.52E-08	2387.330318	8.98E-08	Paludibacteraceae_unclassified	UCG-005
Otu0047	Otu0021	0.354555771	1.01E-34	153985163.3	0.006703537	0.000996947	2.81E-11	2179.076278	5.10E-08	Paludibacteraceae_unclassified	Rikenellaceae_RC9_gut_group
Otu0047	Otu0058	0.252050802	8.60E-18	178440017.2	0.008827537	0.001681507	1.82E-07	1413.579088	4.21E-05	Paludibacteraceae_unclassified	Ruminococcaceae_unclassified
Otu0047	Otu0210	0.215889597	2.37E-13	187067081.9	0.017530107	0.001898302	1.26E-19	2977.102238	1.17E-10	Paludibacteraceae_unclassified	UCG-010_ge
Otu0047	Otu0202	0.246248598	4.98E-17	179824262.8	0.007266972	0.001696576	2.00E-05	732.4192826	0.002076559	Paludibacteraceae_unclassified	UCG-010_ge
Otu0048	Otu0241	0.166451945	1.90E-08	198861540	0.014422242	0.004109773	0.000467192	1092.516084	0.007529687	Micrococcus	Flaviflexus
Otu0048	Otu0110	0.08071904	0.006703566	219315042.9	0.008774107	0.001894293	4.05E-06	1914.618764	0.000354095	Micrococcus	Lawsonella
Otu0048	Otu0009	0.134388073	5.98E-06	206511094.1	0.004536933	0.000662164	1.20E-11	3934.158091	3.65E-08	Micrococcus	Intrasporangiaceae_unclassified
Otu0048	Otu0012	0.103277894	0.000515509	213933123.5	0.00295365	0.000584312	5.03E-07	2147.324256	4.96E-05	Micrococcus	Paucibacter
Otu0048	Otu0023	0.095284959	0.001362244	215840017	0.003046632	0.000819084	0.000209453	1234.97737	0.003094216	Micrococcus	Ralstonia
Otu0048	Otu0180	0.019855738	0.505475428	233835345.4	0.008894473	0.001988864	8.53E-06	1537.315194	0.001748476	Micrococcus	uncultured_ge
Otu0049	Otu0036	0.247842676	3.09E-17	179443959.9	0.006643579	0.001654799	6.35E-05	940.4772023	0.000522133	Rikenellaceae_RC9_gut_group	Agathobacter
Otu0049	Otu0041	0.300351738	6.29E-25	166916748.1	0.005677907	0.0018354	0.002026688	514.1998859	0.009413701	Rikenellaceae_RC9_gut_group	Bacteroides
Otu0049	Otu0016	0.335094635	5.64E-31	158628052.7	0.008133761	0.001149128	2.57E-12	2360.27659	3.50E-09	Rikenellaceae_RC9_gut_group	Bacteroides
Otu0049	Otu0113	0.259407495	8.69E-19	176684913.7	0.014835259	0.00365259	5.21E-05	849.6309198	0.000726247	Rikenellaceae_RC9_gut_group	Christensenellaceae_R-7_group
Otu0049	Otu0040	0.276572837	3.09E-21	172589737.2	0.006036146	0.001182	3.85E-07	1080.820187	6.50E-05	Rikenellaceae_RC9_gut_group	Christensenellaceae_R-7_group
Otu0049	Otu0275	0.24340953	1.16E-16	180501586.2	0.021062211	0.004499667	3.21E-06	1000.194674	0.000295532	Rikenellaceae_RC9_gut_group	Clostridia_unclassified
Otu0049	Otu0117	0.226804544	1.30E-14	184463076.9	0.014358128	0.003129652	4.98E-06	995.4038925	0.000329351	Rikenellaceae_RC9_gut_group	Clostridia_vadinBB60_group_ge
Otu0049	Otu0228	0.032827061	0.270850873	230740746.1	0.012547114	0.002715853	4.28E-06	857.8286464	0.000671101	Rikenellaceae_RC9_gut_group	Comamonadaceae_unclassified
Otu0049	Otu0070	0.185018924	3.89E-10	194431971.6	0.002298754	0.000635138	0.000308579	492.5404934	0.008307223	Rikenellaceae_RC9_gut_group	Gammaproteobacteria_unclassified
Otu0049	Otu0027	0.186734197	2.66E-10	194022754.8	0.004731812	0.001335776	0.000412852	718.4456483	0.002201522	Rikenellaceae_RC9_gut_group	Jeotgalicoccus
Otu0049	Otu0200	0.184720499	4.15E-10	194503167.7	0.01113345	0.003147457	0.000420793	557.3645	0.00724594	Rikenellaceae_RC9_gut_group	Lachnospiraceae_unclassified
Otu0049	Otu0084	0.259671363	7.99E-19	176621962	0.008315329	0.002602773	0.00143832	555.7651968	0.007358847	Rikenellaceae_RC9_gut_group	Lachnospiraceae_unclassified
Otu0049	Otu0031	0.321306111	1.77E-28	161917613.7	0.006111624	0.001493468	4.58E-05	896.4084145	0.000676036	Rikenellaceae_RC9_gut_group	Lachnospiraceae_unclassified
Otu0049	Otu0001	-0.025838185	0.386166042	244736653.2	-0.000673175	0.000224035	0.002716823	939.5718026	0.000303123	Rikenellaceae_RC9_gut_group	Staphylococcus
Otu0049	Otu0004	0.332568861	1.65E-30	159230632.7	0.003140814	0.000474361	5.52E-11	3013.017738	6.28E-10	Rikenellaceae_RC9_gut_group	UCG-005
Otu0049	Otu0008	0.289901377	2.92E-23	169409915.7	0.001903977	0.000462479	4.12E-05	685.8486154	0.001917529	Rikenellaceae_RC9_gut_group	UCG-005
Otu0049	Otu0179	0.175982438	2.72E-09	196587827.6	0.012834815	0.003769542	0.000685376	563.9967759	0.004849327	Rikenellaceae_RC9_gut_group	Prevotellaceae_unclassified
Otu0049	Otu0073	0.299341832	9.18E-25	167157684	0.015062164	0.001908114	6.94E-15	2580.344765	3.00E-10	Rikenellaceae_RC9_gut_group	Rikenellaceae_RC9_gut_group
Otu0049	Otu0029	0.30599193	7.43E-26	165571154.1	0.004452839	0.001146711	0.000109142	715.0278166	0.002178598	Rikenellaceae_RC9_gut_group	Rikenellaceae_RC9_gut_group
Otu0049	Otu0021	0.32705706	1.67E-29	160545596.2	0.004449629	0.001366198	0.001159933	634.0580992	0.004540596	Rikenellaceae_RC9_gut_group	Rikenellaceae_RC9_gut_group
Otu0050	Otu0113	-0.006923845	0.816395096	240224214.2	0.022021591	0.003989378	4.21E-08	3148.360124	2.15E-05	Sphingomonas	Christensenellaceae_R-7_group
Otu0050	Otu0044	0.015131799	0.611837543	234962346.8	0.002279322	0.000391044	7.29E-09	2806.832354	5.92E-05	Sphingomonas	Lactobacillus
Otu0050	Otu0115	0.079192355	0.007819165	219679267.8	0.01683472	0.00273933	1.11E-09	3542.95108	2.93E-06	Sphingomonas	Microbacteriaceae_unclassified
Otu0050	Otu0054	0.092414343	0.001898738	216524866.6	0.004924961	0.001495342	0.001020271	1227.511273	0.008292194	Sphingomonas	Pseudomonas
Otu0053	Otu0099	-0.01620561	0.586807897	242438586.9	0.011604723	0.002621617	1.05E-05	3548.808787	0.00147112	Pseudomonadaceae_unclassified	Lachnospiraceae_NK3A20_group
Otu0054	Otu0033	0.329210701	6.79E-30	160031796.8	0.008390358	0.002147963	9.94E-05	1387.463062	0.001075152	Pseudomonas	Dietzia
Otu0054	Otu0107	0.416734797	1.43E-48	139150965.2	0.018566938	0.001947864	9.21E-21	5418.836341	4.47E-12	Pseudomonas	Flavobacterium
Otu0054	Otu0235	0.11766672	7.51E-05	210500347.1	0.017501785	0.005266868	0.000919326	842.4282847	0.00944307	Pseudomonas	Lachnospiraceae_unclassified
Otu0054	Otu0139	0.267804806	5.80E-20	174681547	0.018579981	0.003093786	2.57E-09	2695.065078	2.58E-06	Pseudomonas	Luteimonas
Otu0054	Otu0001	-0.047753368	0.109099256	249965010.6	-0.001057772	0.000405657	0.009240269	1371.148305	0.00064447	Pseudomonas	Staphylococcus
Otu0054	Otu0007	0.271292616	1.83E-20	173849452	0.001700177	0.00041688	4.86E-05	1365.34338	0.000718995	Pseudomonas	Acinetobacter
Otu0054	Otu0012	0.024432972	0.412531413	232743343.8	0.002623203	0.000712264	0.000241584	1075.222835	0.002504765	Pseudomonas	Paucibacter
Otu0054	Otu0111	0.174281886	3.88E-09	196993532.3	0.008516885	0.001666028	3.74E-07	1648.835659	0.000239591	Pseudomonas	Pseudomonas
Otu0054	Otu0022	0.223649325	3.05E-14	185215825.1	0.003211839	0.000954438	0.000790891	973.566432	0.005830157	Pseudomonas	Solibacillus
Otu0055	Otu0109	0.002817529	0.92472628	237900191.3	0.009877421	0.002922725	0.0007511	743.6566134	0.008730327	Treponema	Brevibacterium
Otu0055	Otu0149	0.116768247	8.53E-05	210714697.9	0.006717044	0.001058095	3.16E-10	2054.113427	1.37E-05	Treponema	Lachnospiraceae_ge
Otu0055	Otu0295	0.176856717	2.26E-09	196379248.9	0.023754548	0.006193505	0.000132346	994.9483384	0.002219694	Treponema	Lachnospiraceae_unclassified
Otu0055	Otu0124	0.251081986	1.16E-17	178671150	0.009105625	0.002365534	0.000125154	931.7414285	0.003525745	Treponema	Lachnospiraceae_unclassified
Otu0055	Otu0001	-0.058603482	0.049197698	252553548	-0.000989808	0.000383525	0.009982908	1224.366356	0.000886111	Treponema	Staphylococcus
Otu0055	Otu0004	0.344128427	1.11E-32	156472839.5	0.002622526	0.000585095	8.14E-06	2205.997608	2.37E-05	Treponema	UCG-005
Otu0055	Otu0008	0.317545422	8.05E-28	162814810.2	0.002175619	0.000460921	2.65E-06	1211.067605	0.000627577	Treponema	UCG-005
Otu0055	Otu0103	0.146862538	7.36E-07	203535031.4	0.009193671	0.00120996	6.31E-14	2640.176935	6.02E-08	Treponema	Prevotellaceae_unclassified
Otu0055	Otu0073	0.233901056	1.80E-15	182770045.2	0.017431622	0.002402054	7.38E-13	3280.594608	4.41E-09	Treponema	Rikenellaceae_RC9_gut_group
Otu0055	Otu0168	0.306168601	6.94E-26	165529005.3	0.018316758	0.00476434	0.000127563	1272.475832	0.001218603	Treponema	Ruminobacter
Otu0055	Otu0170	0.102233846	0.000587598	214182204.4	0.016047223	0.003499654	5.04E-06	1257.315244	0.000517312	Treponema	UCG-010_ge
Otu0055	Otu0140	0.160540868	6.00E-08	200271759.6	0.015734656	0.003057182	3.13E-07	1768.844155	7.34E-05	Treponema	UCG-010_ge
Otu0055	Otu0133	0.175962906	2.73E-09	196592487.4	0.016664345	0.00369837	7.30E-06	1385.236323	0.000282451	Treponema	UCG-010_ge
Otu0055	Otu0122	0.165788204	2.17E-08	199019890.2	0.011339617	0.002789968	5.15E-05	1200.682927	0.001612356	Treponema	uncultured
Otu0055	Otu0209	0.167733111	1.47E-08	198555889.1	0.016286034	0.004603571	0.000420146	821.5373061	0.007454051	Treponema	uncultured_ge
Otu0056	Otu0241	0.153888257	2.09E-07	201858889	0.018148146	0.004588346	8.12E-05	1580.431319	0.003717456	Paracoccus	Flaviflexus
Otu0057	Otu0085	0.239570845	3.56E-16	181417390.2	0.009858234	0.002139383	4.53E-06	890.3278375	0.000424883	Christensenellaceae_R-7_group	Alistipes
Otu0057	Otu0218	0.233230414	2.18E-15	182930041.9	0.017541017	0.003557659	9.44E-07	949.3023989	0.000123879	Christensenellaceae_R-7_group	Bacteroides
Otu0057	Otu0041	0.288001201	5.76E-23	169863245.1	0.006126612	0.001967923	0.001897349	512.8961038	0.008929059	Christensenellaceae_R-7_group	Bacteroides
Otu0057	Otu0016	0.307920835	3.54E-26	165110970.8	0.006264648	0.001479792	2.49E-05	1064.847966	0.00021911	Christensenellaceae_R-7_group	Bacteroides
Otu0057	Otu0149	0.153247641	2.35E-07	202011722.2	0.006005643	0.001287043	3.44E-06	778.7671959	0.000998332	Christensenellaceae_R-7_group	Lachnospiraceae_ge
Otu0057	Otu0152	0.244731225	7.83E-17	180186266.1	0.010176629	0.002602191	9.75E-05	647.069989	0.002937555	Christensenellaceae_R-7_group	Lachnospiraceae_unclassified
Otu0057	Otu0031	0.267513604	6.38E-20	174751019.8	0.006920045	0.001554099	9.32E-06	1019.674456	0.0002389	Christensenellaceae_R-7_group	Lachnospiraceae_unclassified
Otu0057	Otu0076	0.28431443	2.12E-22	170742806.9	0.011931688	0.003253737	0.00025685	753.8687112	0.001436391	Christensenellaceae_R-7_group	NK4A214_group
Otu0057	Otu0105	0.178583195	1.57E-09	195967358.8	0.008245373	0.000902997	3.08E-19	2571.308293	8.20E-11	Christensenellaceae_R-7_group	Oscillospirales_ge
Otu0057	Otu0131	0.24484462	7.57E-17	180159213.3	0.007005128	0.001612688	1.53E-05	670.1008034	0.001510902	Christensenellaceae_R-7_group	Oscillospirales_ge
Otu0057	Otu0001	0.019982351	0.502764457	233805139	-0.000614115	0.000218142	0.004959906	783.6825001	0.000813389	Christensenellaceae_R-7_group	Staphylococcus
Otu0057	Otu0004	0.302785129	2.52E-25	166336208.4	0.002447614	0.000515935	2.37E-06	1467.312643	6.38E-06	Christensenellaceae_R-7_group	UCG-005
Otu0057	Otu0145	0.226244332	1.51E-14	184596728.2	0.011121476	0.001898529	6.15E-09	1200.53607	1.76E-05	Christensenellaceae_R-7_group	Parasutterella
Otu0057	Otu0049	0.231046559	4.02E-15	183451049.5	0.005847832	0.001773663	0.001007758	527.9814312	0.006857718	Christensenellaceae_R-7_group	Rikenellaceae_RC9_gut_group
Otu0057	Otu0144	0.199655891	1.35E-11	190939995.7	0.00815906	0.00237954	0.000628201	525.006962	0.006982712	Christensenellaceae_R-7_group	Ruminococcus
Otu0058	Otu0113	0.24821459	2.76E-17	179355231.5	0.017917868	0.003340116	9.86E-08	1203.121041	1.75E-05	Ruminococcaceae_unclassified	Christensenellaceae_R-7_group
Otu0058	Otu0152	0.211346887	7.59E-13	188150846.9	0.010045883	0.002791294	0.000333384	540.4324822	0.00618496	Ruminococcaceae_unclassified	Lachnospiraceae_unclassified
Otu0058	Otu0004	0.245360864	6.49E-17	180036051.8	0.002665208	0.000555013	1.78E-06	1529.155911	5.61E-06	Ruminococcaceae_unclassified	UCG-005
Otu0058	Otu0010	0.263551695	2.31E-19	175696222	0.004079473	0.001066394	0.000137715	756.098091	0.00113355	Ruminococcaceae_unclassified	Ruminococcaceae_unclassified
Otu0058	Otu0011	0.274721937	5.79E-21	173031310.6	0.005426803	0.000882985	1.10E-09	1483.515421	8.54E-07	Ruminococcaceae_unclassified	Bifidobacterium
Otu0058	Otu0047	0.252050802	8.60E-18	178440017.2	0.005800341	0.001083222	1.04E-07	963.1882303	5.86E-05	Ruminococcaceae_unclassified	Paludibacteraceae_unclassified
Otu0058	Otu0029	0.256338357	2.28E-18	177417125.1	0.005105737	0.00107416	2.26E-06	886.0084206	0.000310711	Ruminococcaceae_unclassified	Rikenellaceae_RC9_gut_group
Otu0059	Otu0004	0.260267717	6.61E-19	176479688.4	0.002080276	0.000558286	0.000204095	1059.809422	0.000371074	uncultured	UCG-005
Otu0059	Otu0012	-0.096935349	0.001120962	261698472.6	0.002136441	0.000514457	3.53E-05	890.1070127	0.000528932	uncultured	Paucibacter
Otu0059	Otu0145	0.165005602	2.53E-08	199206597.5	0.009452293	0.002427004	0.00010416	663.1500106	0.003197845	uncultured	Parasutterella
Otu0059	Otu0069	0.187005345	2.50E-10	193958066.6	0.006906869	0.001903282	0.000297428	682.07661	0.002798619	uncultured	Rikenellaceae_RC9_gut_group
Otu0060	Otu0062	0.002912724	0.92219099	237877480.6	0.003383342	0.0006695	5.06E-07	2531.85663	0.000294087	Kocuria	Bradyrhizobium
Otu0060	Otu0042	0.041612339	0.162710029	228644821.4	0.009225353	0.002222909	3.57E-05	2077.901816	0.00109937	Kocuria	Christensenellaceae_R-7_group
Otu0060	Otu0150	-0.01603448	0.590764921	242397760.1	0.018198183	0.003192988	1.54E-08	3347.343945	2.71E-05	Kocuria	Clostridium_sensu_stricto_1
Otu0060	Otu0023	0.017942629	0.547354682	234291760.3	0.003976125	0.000886766	8.08E-06	2016.431991	0.000660597	Kocuria	Ralstonia
Otu0060	Otu0030	0.017024753	0.568038912	234510740.2	0.007411987	0.002068206	0.000353215	1628.613741	0.004391016	Kocuria	Ruminobacter
Otu0061	Otu0002	0.248929869	2.23E-17	179184585.7	0.000744374	0.0002385	0.001848051	752.4658734	0.007904688	Aerococcus	Aerococcus
Otu0061	Otu0012	-0.051885586	0.081669278	250950843.6	0.002566809	0.000686627	0.000194629	928.3120157	0.00235533	Aerococcus	Paucibacter
Otu0061	Otu0047	0.115475799	0.000102195	211023040.2	0.005499232	0.001610069	0.00065939	656.5863282	0.009659725	Aerococcus	Paludibacteraceae_unclassified
Otu0062	Otu0157	0.029471619	0.322906255	231541261.8	0.008173472	0.002402528	0.000692474	1146.706363	0.008542136	Bradyrhizobium	Comamonadaceae_unclassified
Otu0062	Otu0182	0.077862743	0.008923105	219996476.5	0.014726515	0.001559486	2.02E-20	6750.752638	2.16E-11	Bradyrhizobium	Comamonadaceae_unclassified
Otu0062	Otu0060	0.002912724	0.92219099	237877480.6	0.004034038	0.000734454	4.90E-08	2956.721304	6.62E-05	Bradyrhizobium	Kocuria
Otu0062	Otu0215	-0.012013543	0.68704277	241438475.5	0.017993617	0.001777686	4.19E-23	7472.112724	1.29E-12	Bradyrhizobium	Lachnospiraceae_unclassified
Otu0062	Otu0012	0.076741393	0.009960029	220263999.5	0.003789994	0.000531477	1.78E-12	4920.993673	2.54E-08	Bradyrhizobium	Paucibacter
Otu0062	Otu0067	-0.061419749	0.039248709	253225431.6	0.003409548	0.00089957	0.000158539	1282.704992	0.008971136	Bradyrhizobium	Prevotella
Otu0062	Otu0111	0.031637335	0.28860887	231024581.9	0.008255094	0.002121961	0.000106007	1542.677466	0.004522927	Bradyrhizobium	Pseudomonas
Otu0062	Otu0023	0.084811226	0.004383517	218338760.2	0.004340638	0.000666521	1.11E-10	3544.73263	1.60E-06	Bradyrhizobium	Ralstonia
Otu0063	Otu0036	0.286541544	9.68E-23	170211478.9	0.005186296	0.001735682	0.002868815	346.5193513	0.007630556	Rikenellaceae_RC9_gut_group	Agathobacter
Otu0063	Otu0218	0.284681454	1.87E-22	170655245	0.013193408	0.004041978	0.001131311	350.2432499	0.007386642	Rikenellaceae_RC9_gut_group	Bacteroides
Otu0063	Otu0016	0.314730919	2.47E-27	163486272.9	0.006349782	0.001286877	9.26E-07	850.4891382	1.76E-05	Rikenellaceae_RC9_gut_group	Bacteroides
Otu0063	Otu0109	0.078122323	0.008697249	219934547.8	0.008026636	0.002306056	0.000519386	392.6679075	0.004370368	Rikenellaceae_RC9_gut_group	Brevibacterium
Otu0063	Otu0124	0.294884945	4.77E-24	168220974.1	0.008832407	0.001953886	6.83E-06	568.0682431	0.000547529	Rikenellaceae_RC9_gut_group	Lachnospiraceae_unclassified
Otu0063	Otu0076	0.278720744	1.48E-21	172077305.9	0.010935013	0.002974068	0.00024738	503.3729997	0.001314609	Rikenellaceae_RC9_gut_group	NK4A214_group
Otu0063	Otu0134	-0.081834218	0.005981302	258095759.9	0.016655116	0.003781158	1.16E-05	567.5789275	0.000463872	Rikenellaceae_RC9_gut_group	Nocardioides
Otu0063	Otu0212	0.223119848	3.52E-14	185342143.8	0.018075397	0.004995945	0.000310099	459.9105818	0.002654748	Rikenellaceae_RC9_gut_group	Oscillospirales_ge
Otu0063	Otu0004	0.338507214	1.30E-31	157813905.7	0.002798696	0.000444229	4.26E-10	1669.183281	3.17E-09	Rikenellaceae_RC9_gut_group	UCG-005
Otu0063	Otu0073	0.262114881	3.67E-19	176039006	0.008589609	0.002740189	0.001765139	374.5866907	0.006042097	Rikenellaceae_RC9_gut_group	Rikenellaceae_RC9_gut_group
Otu0063	Otu0029	0.298375148	1.32E-24	167388308.1	0.004203582	0.001139462	0.000235854	428.6742684	0.003136706	Rikenellaceae_RC9_gut_group	Rikenellaceae_RC9_gut_group
Otu0063	Otu0144	0.144765166	1.06E-06	204035406.4	0.008755279	0.001925623	6.04E-06	585.0249352	0.000478108	Rikenellaceae_RC9_gut_group	Ruminococcus
Otu0063	Otu0170	0.257328627	1.67E-18	177180873.9	0.012603866	0.003492965	0.000321731	412.4182795	0.00366229	Rikenellaceae_RC9_gut_group	UCG-010_ge
Otu0063	Otu0192	0.253207638	6.03E-18	178164028.1	0.028224893	0.006175434	5.41E-06	721.7274886	0.000123767	Rikenellaceae_RC9_gut_group	uncultured_ge
Otu0064	Otu0036	0.250681444	1.31E-17	178766708.2	0.005509081	0.001596666	0.000580663	428.366955	0.002265039	Rikenellaceae_RC9_gut_group	Agathobacter
Otu0064	Otu0016	0.302999885	2.32E-25	166284973.6	0.00633953	0.001229831	3.00E-07	892.5831604	7.20E-06	Rikenellaceae_RC9_gut_group	Bacteroides
Otu0064	Otu0041	0.322114191	1.27E-28	161724828.1	0.006998918	0.001456652	1.76E-06	674.8790064	0.000105417	Rikenellaceae_RC9_gut_group	Bacteroides
Otu0064	Otu0113	0.225774174	1.72E-14	184708894.9	0.012337434	0.003609671	0.000653763	388.5830335	0.003579592	Rikenellaceae_RC9_gut_group	Christensenellaceae_R-7_group
Otu0064	Otu0275	0.222609225	4.03E-14	185463964.2	0.01796116	0.005440611	0.000992665	330.5124483	0.007174046	Rikenellaceae_RC9_gut_group	Clostridia_unclassified
Otu0064	Otu0295	0.158140614	9.47E-08	200844393.9	0.020708135	0.006055862	0.000649886	367.6696233	0.004608278	Rikenellaceae_RC9_gut_group	Lachnospiraceae_unclassified
Otu0064	Otu0165	0.229063566	6.97E-15	183924136.7	0.014339978	0.004254984	0.000776831	359.4617079	0.005170361	Rikenellaceae_RC9_gut_group	Oscillibacter
Otu0064	Otu0093	0.219171309	1.01E-13	186284156.1	0.008854486	0.002569565	0.00059022	379.4833383	0.004001289	Rikenellaceae_RC9_gut_group	Oscillospiraceae_unclassified
Otu0064	Otu0186	0.21064901	9.06E-13	188317341.1	0.015172773	0.003226075	2.88E-06	621.0849226	0.000184881	Rikenellaceae_RC9_gut_group	Oscillospirales_ge
Otu0064	Otu0212	0.22303104	3.60E-14	185363330.8	0.017625406	0.005009319	0.000451345	401.8378845	0.00315839	Rikenellaceae_RC9_gut_group	Oscillospirales_ge
Otu0064	Otu0001	-0.010983747	0.712623204	241192794.7	-0.000620248	0.000194887	0.001499732	634.0853344	0.000150524	Rikenellaceae_RC9_gut_group	Staphylococcus
Otu0064	Otu0004	0.316250605	1.35E-27	163123717.8	0.003113707	0.000416308	1.50E-13	2101.785776	2.19E-12	Rikenellaceae_RC9_gut_group	UCG-005
Otu0064	Otu0011	0.208890064	1.41E-12	188736977.1	0.003322753	0.001030145	0.001293771	354.5951388	0.004689107	Rikenellaceae_RC9_gut_group	Bifidobacterium
Otu0064	Otu0073	0.295180941	4.28E-24	168150357.5	0.011608927	0.002271296	3.76E-07	830.8680014	1.85E-05	Rikenellaceae_RC9_gut_group	Rikenellaceae_RC9_gut_group
Otu0064	Otu0069	0.30211899	3.24E-25	166495130.7	0.007310755	0.00165646	1.12E-05	592.6825894	0.000247874	Rikenellaceae_RC9_gut_group	Rikenellaceae_RC9_gut_group
Otu0064	Otu0063	0.309656996	1.81E-26	164696770.6	0.008216849	0.002818369	0.003622273	308.6680111	0.009742457	Rikenellaceae_RC9_gut_group	Rikenellaceae_RC9_gut_group
Otu0064	Otu0021	0.334642472	6.84E-31	158735926.4	0.005561768	0.001088645	3.81E-07	827.1839436	1.62E-05	Rikenellaceae_RC9_gut_group	Rikenellaceae_RC9_gut_group
Otu0064	Otu0029	0.340505112	5.45E-32	157337262.5	0.005003599	0.000942626	1.33E-07	735.0181339	4.64E-05	Rikenellaceae_RC9_gut_group	Rikenellaceae_RC9_gut_group
Otu0064	Otu0030	0.294043577	6.50E-24	168421701.2	0.005162274	0.001407689	0.000256726	471.9324612	0.001417069	Rikenellaceae_RC9_gut_group	Ruminobacter
Otu0064	Otu0119	0.236033949	9.85E-16	182261195.9	0.008939625	0.002123802	2.77E-05	461.5799684	0.001302726	Rikenellaceae_RC9_gut_group	UCG-005
Otu0064	Otu0133	0.236672146	8.20E-16	182108939.8	0.012064584	0.00340764	0.00041583	414.3395929	0.00263588	Rikenellaceae_RC9_gut_group	UCG-010_ge
Otu0064	Otu0184	0.277065	2.61E-21	172472320.7	0.011665337	0.003070628	0.000153079	408.7156104	0.002792686	Rikenellaceae_RC9_gut_group	UCG-010_ge
Otu0064	Otu0140	0.29302709	9.41E-24	168664207	0.010227201	0.002976868	0.000612988	381.2719812	0.003807676	Rikenellaceae_RC9_gut_group	UCG-010_ge
Otu0064	Otu0174	0.224502264	2.42E-14	185012337.5	0.009469472	0.002410435	9.07E-05	421.0999964	0.002573611	Rikenellaceae_RC9_gut_group	uncultured_ge
Otu0064	Otu0192	0.262499044	3.24E-19	175947355.4	0.024654889	0.006019227	4.51E-05	548.9347399	0.00050063	Rikenellaceae_RC9_gut_group	uncultured_ge
Otu0066	Otu0063	0.206820093	2.36E-12	189230815.1	0.017292746	0.003394034	4.09E-07	2617.24708	7.20E-05	Clostridium_sensu_stricto_1	Rikenellaceae_RC9_gut_group
Otu0066	Otu0138	0.193436099	5.81E-11	192423866.2	0.022862234	0.003703779	9.37E-10	3018.959863	2.43E-06	Clostridium_sensu_stricto_1	Treponema
Otu0067	Otu0100	0.294005128	6.59E-24	168430874	0.014580165	0.004048989	0.000330943	1512.852307	0.006400253	Prevotella	Acetitomaculum
Otu0067	Otu0062	-0.061419749	0.039248709	253225431.6	0.004022944	0.000863463	3.56E-06	1492.829465	0.000786377	Prevotella	Bradyrhizobium
Otu0067	Otu0037	0.175829715	2.81E-09	196624263.2	0.00562805	0.001256011	8.19E-06	2061.593968	0.001435285	Prevotella	Lachnospiraceae_NK3A20_group
Otu0067	Otu0035	0.220537966	7.00E-14	185958109.5	0.010069459	0.002375755	2.44E-05	2364.641725	0.000907491	Prevotella	Lachnospiraceae_NK3A20_group
Otu0067	Otu0215	-0.023680168	0.427083751	244221809.9	0.01830822	0.002581851	2.35E-12	2987.480934	4.43E-07	Prevotella	Lachnospiraceae_unclassified
Otu0067	Otu0091	0.287711203	6.38E-23	169932430.8	0.015641176	0.002729844	1.29E-08	3629.365329	2.15E-05	Prevotella	NK4A214_group
Otu0067	Otu0010	0.200145364	1.20E-11	190823221.1	0.007563999	0.000996412	6.65E-14	3958.277856	5.88E-09	Prevotella	Ruminococcaceae_unclassified
Otu0067	Otu0074	0.497466889	1.67E-71	119890518.4	0.007569865	0.001527665	8.34E-07	2516.397371	0.000381189	Prevotella	Ruminococcus
Otu0069	Otu0036	0.265030789	1.43E-19	175343350.9	0.006335827	0.002008231	0.001648093	623.2004723	0.005953497	Rikenellaceae_RC9_gut_group	Agathobacter
Otu0069	Otu0085	0.290176909	2.64E-23	169344181.3	0.009019731	0.002327063	0.000112342	728.2852368	0.002853715	Rikenellaceae_RC9_gut_group	Alistipes
Otu0069	Otu0092	0.262442724	3.30E-19	175960791.7	0.01313058	0.00343234	0.00013768	801.3175225	0.00158418	Rikenellaceae_RC9_gut_group	Dorea
Otu0069	Otu0027	0.153593148	2.20E-07	201929293.6	0.004594863	0.001461719	0.001713439	540.4271005	0.00666655	Rikenellaceae_RC9_gut_group	Jeotgalicoccus
Otu0069	Otu0151	0.174956522	3.37E-09	196832583	0.008954161	0.002360508	0.000156584	621.358854	0.00473459	Rikenellaceae_RC9_gut_group	Monoglobus
Otu0069	Otu0165	0.259546089	8.32E-19	176651848.9	0.019131049	0.004155505	4.62E-06	1053.125209	0.000324136	Rikenellaceae_RC9_gut_group	Oscillibacter
Otu0069	Otu0212	0.202303864	7.13E-12	190308262.5	0.020726542	0.005723724	0.00030639	689.1762897	0.003279494	Rikenellaceae_RC9_gut_group	Oscillospirales_ge
Otu0069	Otu0004	0.291737255	1.50E-23	168971925.9	0.002518591	0.000576469	1.36E-05	1412.614144	3.63E-05	Rikenellaceae_RC9_gut_group	UCG-005
Otu0069	Otu0064	0.30211899	3.24E-25	166495130.7	0.012155795	0.003109424	9.81E-05	958.9252616	0.000759066	Rikenellaceae_RC9_gut_group	Rikenellaceae_RC9_gut_group
Otu0069	Otu0030	0.270827002	2.14E-20	173960534.7	0.00940708	0.001085762	1.57E-17	2860.211401	2.71E-11	Rikenellaceae_RC9_gut_group	Ruminobacter
Otu0069	Otu0059	0.187005345	2.50E-10	193958066.6	0.006270902	0.001842425	0.000688516	622.6944742	0.00532197	Rikenellaceae_RC9_gut_group	uncultured
Otu0070	Otu0062	0.022800174	0.444467736	233132884.3	0.003122343	0.000851416	0.000256689	875.255815	0.006666217	Gammaproteobacteria_unclassified	Bradyrhizobium
Otu0070	Otu0040	0.254108538	4.56E-18	177949098.4	0.006625144	0.001705126	0.000108133	1248.738778	0.003151313	Gammaproteobacteria_unclassified	Christensenellaceae_R-7_group
Otu0070	Otu0105	0.12264767	3.65E-05	209312030	0.00717852	0.001215353	4.63E-09	1957.522047	2.42E-05	Gammaproteobacteria_unclassified	Oscillospirales_ge
Otu0070	Otu0011	0.121604729	4.26E-05	209560846.8	0.007838926	0.000724954	5.44E-26	6898.541812	8.17E-16	Gammaproteobacteria_unclassified	Bifidobacterium
Otu0070	Otu0049	0.185018924	3.89E-10	194431971.6	0.007928707	0.001762755	7.58E-06	1651.168579	0.000890233	Gammaproteobacteria_unclassified	Rikenellaceae_RC9_gut_group
Otu0071	Otu0032	0.219135504	1.01E-13	186292698.1	0.005279788	0.000930799	1.79E-08	1241.475844	9.46E-06	Corynebacterium	Brachybacterium
Otu0071	Otu0018	0.188174758	1.93E-10	193679076.8	0.002675072	0.000913696	0.003483243	462.1878327	0.007770157	Corynebacterium	Intrasporangiaceae_unclassified
Otu0071	Otu0002	0.200841458	1.01E-11	190657152.2	0.000627141	0.000203082	0.002063842	456.3172471	0.008078993	Corynebacterium	Aerococcus
Otu0071	Otu0009	0.216450009	2.05E-13	186933383	0.003055325	0.000608528	5.98E-07	1250.956849	9.24E-06	Corynebacterium	Intrasporangiaceae_unclassified
Otu0071	Otu0119	0.110841039	0.000192708	212128766	0.008513268	0.001587223	9.90E-08	942.3105657	0.000116123	Corynebacterium	UCG-005
Otu0071	Otu0046	0.201743126	8.17E-12	190442039.1	0.002393777	0.000621266	0.000123266	491.5578729	0.004166638	Corynebacterium	Weissella
Otu0073	Otu0016	0.287266276	7.48E-23	170038578.1	0.007619585	0.001268085	2.52E-09	1246.741805	3.76E-07	Rikenellaceae_RC9_gut_group	Bacteroides
Otu0073	Otu0041	0.320644437	2.31E-28	162075470.8	0.008072377	0.001400226	1.05E-08	950.2161089	8.21E-06	Rikenellaceae_RC9_gut_group	Bacteroides
Otu0073	Otu0042	0.226376019	1.46E-14	184565311.3	0.005717341	0.001688411	0.00073318	416.4812514	0.003964185	Rikenellaceae_RC9_gut_group	Christensenellaceae_R-7_group
Otu0073	Otu0153	-0.015156253	0.611262317	242188239.2	0.011609167	0.003293164	0.000440189	354.0201008	0.008826008	Rikenellaceae_RC9_gut_group	JG30-KF-CM45_ge
Otu0073	Otu0295	0.181026552	9.29E-10	195384441.3	0.020365537	0.006546622	0.001912641	330.5595689	0.009920494	Rikenellaceae_RC9_gut_group	Lachnospiraceae_unclassified
Otu0073	Otu0084	0.28361048	2.72E-22	170910749.8	0.010073175	0.00227335	1.03E-05	644.8071471	0.000347786	Rikenellaceae_RC9_gut_group	Lachnospiraceae_unclassified
Otu0073	Otu0088	0.172415072	5.70E-09	197438902.5	0.005603043	0.000946351	4.26E-09	891.7092673	2.26E-05	Rikenellaceae_RC9_gut_group	Marinospirillum
Otu0073	Otu0001	-0.019908258	0.50434997	243321936.4	-0.000988418	0.000286044	0.000569887	940.5445435	7.37E-06	Rikenellaceae_RC9_gut_group	Staphylococcus
Otu0073	Otu0004	0.312428173	6.12E-27	164035644.4	0.003145693	0.000484081	1.22E-10	1938.0211	1.22E-09	Rikenellaceae_RC9_gut_group	UCG-005
Otu0073	Otu0013	0.152423684	2.73E-07	202208295.5	0.003106046	0.000879443	0.000429466	439.623477	0.002821676	Rikenellaceae_RC9_gut_group	Psychrobacter
Otu0073	Otu0063	0.262114881	3.67E-19	176039006	0.009681702	0.002932539	0.000992101	426.0444674	0.004266076	Rikenellaceae_RC9_gut_group	Rikenellaceae_RC9_gut_group
Otu0073	Otu0064	0.295180941	4.28E-24	168150357.5	0.012693593	0.00256633	8.72E-07	894.5110861	2.24E-05	Rikenellaceae_RC9_gut_group	Rikenellaceae_RC9_gut_group
Otu0073	Otu0021	0.29719189	2.04E-24	167670600.6	0.005313403	0.001293272	4.27E-05	617.8618892	0.000482195	Rikenellaceae_RC9_gut_group	Rikenellaceae_RC9_gut_group
Otu0073	Otu0049	0.299341832	9.18E-25	167157684	0.00844197	0.001102669	4.13E-14	1535.574616	1.72E-08	Rikenellaceae_RC9_gut_group	Rikenellaceae_RC9_gut_group
Otu0073	Otu0029	0.307852443	3.63E-26	165127287.3	0.004986799	0.001146015	1.48E-05	580.6020077	0.000753519	Rikenellaceae_RC9_gut_group	Rikenellaceae_RC9_gut_group
Otu0073	Otu0055	0.233901056	1.80E-15	182770045.2	0.003406297	0.000675008	5.25E-07	695.4338535	0.00020995	Rikenellaceae_RC9_gut_group	Treponema
Otu0073	Otu0170	0.210120498	1.03E-12	188443429.6	0.01544317	0.003268362	2.59E-06	664.4513247	0.000273667	Rikenellaceae_RC9_gut_group	UCG-010_ge
Otu0073	Otu0133	0.210796205	8.73E-13	188282224.6	0.013129502	0.003436499	0.000140433	503.7415607	0.001636228	Rikenellaceae_RC9_gut_group	UCG-010_ge
Otu0073	Otu0192	0.26078885	5.60E-19	176355360.4	0.029069723	0.006551158	1.00E-05	689.502526	0.000212642	Rikenellaceae_RC9_gut_group	uncultured_ge
Otu0074	Otu0042	0.202808563	6.31E-12	190187855.4	0.010524506	0.002273432	4.10E-06	1756.777081	0.000417021	Ruminococcus	Christensenellaceae_R-7_group
Otu0074	Otu0149	0.256822595	1.96E-18	177301599.3	0.010982016	0.001527761	1.20E-12	3713.697616	2.17E-07	Ruminococcus	Lachnospiraceae_ge
Otu0074	Otu0035	0.272683773	1.15E-20	173517560.4	0.014217719	0.001531826	8.37E-20	5720.363225	2.47E-12	Ruminococcus	Lachnospiraceae_NK3A20_group
Otu0074	Otu0004	-0.091639378	0.002073645	260435000.1	-0.004339332	0.001559341	0.005479696	1336.164365	0.001886353	Ruminococcus	UCG-005
Otu0074	Otu0010	0.250274819	1.48E-17	178863717.7	0.010041338	0.000696288	2.24E-43	10129.51024	8.63E-30	Ruminococcus	Ruminococcaceae_unclassified
Otu0074	Otu0011	0.16580205	2.16E-08	199016587	0.006501203	0.001219382	1.18E-07	2124.674867	5.32E-05	Ruminococcus	Bifidobacterium
Otu0074	Otu0067	0.497466889	1.67E-71	119890518.4	0.004865629	0.000986321	9.32E-07	1722.918948	0.000976463	Ruminococcus	Prevotella
Otu0074	Otu0144	0.272811906	1.10E-20	173486991.4	0.014568946	0.002270496	2.05E-10	2339.133818	7.32E-06	Ruminococcus	Ruminococcus
Otu0075	Otu0150	0.149280455	4.80E-07	202958183.2	0.016339762	0.001817284	1.02E-18	1980.087928	3.58E-11	Alistipes	Clostridium_sensu_stricto_1
Otu0075	Otu0157	-0.000447902	0.988016419	238679233.1	0.0107427	0.001481706	7.74E-13	1436.69862	4.38E-08	Alistipes	Comamonadaceae_unclassified
Otu0075	Otu0031	0.284803227	1.79E-22	170626193.4	0.005823261	0.001855282	0.00174102	445.5549188	0.007433819	Alistipes	Lachnospiraceae_unclassified
Otu0075	Otu0044	-0.052533172	0.077927147	251105339.8	0.001963037	0.000441049	9.41E-06	527.8578196	0.001235261	Alistipes	Lactobacillus
Otu0075	Otu0171	0.256123024	2.44E-18	177468497.7	0.016569897	0.004191031	8.18E-05	625.594028	0.001461182	Alistipes	Monoglobus
Otu0075	Otu0212	0.224122841	2.68E-14	185102857.2	0.021587567	0.005446134	7.84E-05	638.1079216	0.001392894	Alistipes	Oscillospirales_ge
Otu0075	Otu0004	0.340432702	5.62E-32	157354537.5	0.002638222	0.000588697	8.17E-06	1262.079622	2.27E-05	Alistipes	UCG-005
Otu0075	Otu0021	0.329757012	5.40E-30	159901462.1	0.005056272	0.001482345	0.000670326	544.2968591	0.003416007	Alistipes	Rikenellaceae_RC9_gut_group
Otu0075	Otu0030	0.307621061	3.97E-26	165182488.5	0.005534073	0.001741565	0.001525352	490.1668667	0.006230976	Alistipes	Ruminobacter
Otu0075	Otu0022	0.123954507	3.01E-05	209000254.9	0.00293025	0.000859926	0.00067873	487.9048088	0.00465172	Alistipes	Solibacillus
Otu0075	Otu0059	0.204174092	4.53E-12	189862077.7	0.005969185	0.001728901	0.000575949	501.3113556	0.00478028	Alistipes	uncultured
Otu0075	Otu0209	0.26121077	4.90E-19	176254702	0.011775122	0.003331446	0.000425142	452.530475	0.006964	Alistipes	uncultured_ge
Otu0076	Otu0036	0.324307237	5.18E-29	161201627.8	0.007121635	0.001645512	1.64E-05	620.0917057	0.000197875	NK4A214_group	Agathobacter
Otu0076	Otu0041	0.258648902	1.10E-18	176865892.9	0.008424393	0.001364953	9.41E-10	935.7632432	2.12E-06	NK4A214_group	Bacteroides
Otu0076	Otu0016	0.323678529	6.71E-29	161351620.3	0.00670298	0.001382164	1.41E-06	785.4754181	2.72E-05	NK4A214_group	Bacteroides
Otu0076	Otu0162	0.247557455	3.37E-17	179512005.8	0.010182372	0.003086755	0.001001756	312.0938929	0.007617736	NK4A214_group	Blautia
Otu0076	Otu0057	0.28431443	2.12E-22	170742806.9	0.005651156	0.001492204	0.000160491	388.4482449	0.002890545	NK4A214_group	Christensenellaceae_R-7_group
Otu0076	Otu0150	0.222893357	3.74E-14	185396178.3	0.010085865	0.003064009	0.001026808	328.8944729	0.006763181	NK4A214_group	Clostridium_sensu_stricto_1
Otu0076	Otu0152	0.205112219	3.60E-12	189638266.7	0.012467763	0.002150392	8.72E-09	782.153295	2.52E-05	NK4A214_group	Lachnospiraceae_unclassified
Otu0076	Otu0124	0.274429073	6.39E-21	173101179.9	0.00875653	0.002252365	0.000107137	395.5107671	0.00277323	NK4A214_group	Lachnospiraceae_unclassified
Otu0076	Otu0094	0.275812925	4.00E-21	172771031.2	0.013048245	0.003144648	3.59E-05	528.1052069	0.000685316	NK4A214_group	Lachnospiraceae_unclassified
Otu0076	Otu0084	0.297665808	1.71E-24	167557536.9	0.009861132	0.002166016	5.88E-06	583.0237676	0.000231918	NK4A214_group	Lachnospiraceae_unclassified
Otu0076	Otu0188	0.237117349	7.22E-16	182002726.6	0.016535651	0.004885737	0.000737824	345.2039483	0.005875078	NK4A214_group	Monoglobus
Otu0076	Otu0001	0.020735792	0.486792224	233625388.7	-0.000688629	0.000236667	0.003689201	535.7246912	0.000444088	NK4A214_group	Staphylococcus
Otu0076	Otu0004	0.311785049	7.88E-27	164189076	0.003966302	0.000408848	2.02E-21	2962.632803	2.09E-19	NK4A214_group	UCG-005
Otu0076	Otu0008	0.336893015	2.61E-31	158199008.9	0.00209313	0.000454154	4.51E-06	510.6782322	0.000675568	NK4A214_group	UCG-005
Otu0076	Otu0011	0.196169628	3.08E-11	191771721.7	0.003694549	0.001170271	0.001636518	341.2881926	0.005786593	NK4A214_group	Bifidobacterium
Otu0076	Otu0063	0.278720744	1.48E-21	172077305.9	0.010860975	0.002779009	9.85E-05	510.9383371	0.000875583	NK4A214_group	Rikenellaceae_RC9_gut_group
Otu0076	Otu0168	0.165503929	2.29E-08	199087710.4	0.014305124	0.004571448	0.001797883	336.1723129	0.006642106	NK4A214_group	Ruminobacter
Otu0076	Otu0119	0.242747583	1.41E-16	180659508.4	0.008616626	0.002412039	0.000368823	333.1178206	0.00607763	NK4A214_group	UCG-005
Otu0077	Otu0017	0.210080396	1.05E-12	188452996.8	0.004161559	0.001170467	0.000393037	626.7517232	0.002250417	Ignavigranum	Atopostipes
Otu0077	Otu0028	0.268221525	5.06E-20	174582129.6	0.008693363	0.001044128	2.41E-16	2293.757211	3.53E-11	Ignavigranum	Facklamia
Otu0077	Otu0027	0.166210535	1.99E-08	198919133.8	0.005283047	0.001351777	9.85E-05	650.8904295	0.001068761	Ignavigranum	Jeotgalicoccus
Otu0077	Otu0002	0.291461876	1.66E-23	169037623.8	0.000842044	0.000175542	1.83E-06	974.8778515	5.32E-05	Ignavigranum	Aerococcus
Otu0077	Otu0004	0.224449968	2.46E-14	185024813.8	0.001876063	0.000643758	0.003636431	532.8286354	0.005117758	Ignavigranum	UCG-005
Otu0077	Otu0029	0.158331361	9.13E-08	200798886.9	0.005891898	0.00161567	0.000277802	502.8370692	0.004105745	Ignavigranum	Rikenellaceae_RC9_gut_group
Otu0077	Otu0214	0.017339915	0.560894811	234435551.3	0.012881524	0.002485235	2.59E-07	846.2719023	0.000302805	Ignavigranum	WCHB1-41_ge
Otu0079	Otu0100	0.119575967	5.72E-05	210044853.5	0.009327552	0.00278721	0.000845365	409.4672651	0.006910971	Christensenellaceae_R-7_group	Acetitomaculum
Otu0079	Otu0178	0.165954746	2.10E-08	198980157.8	0.015045246	0.004563316	0.001007891	425.4101083	0.006881132	Christensenellaceae_R-7_group	Alistipes
Otu0079	Otu0092	0.214060594	3.80E-13	187503431.5	0.015399086	0.003222784	2.00E-06	873.8123909	0.000112834	Christensenellaceae_R-7_group	Dorea
Otu0079	Otu0155	0.201435603	8.80E-12	190515405.5	0.010220535	0.001595657	2.21E-10	1109.678274	1.41E-05	Christensenellaceae_R-7_group	Frisingicoccus
Otu0079	Otu0261	0.08586852	0.003916532	218086519.1	0.011838817	0.003152307	0.00018181	465.353854	0.00582105	Christensenellaceae_R-7_group	Lachnospiraceae_unclassified
Otu0079	Otu0160	0.138995243	2.82E-06	205411950.6	0.019374213	0.00292101	5.12E-11	1432.480256	4.66E-07	Christensenellaceae_R-7_group	Lachnospiraceae_unclassified
Otu0079	Otu0143	0.226751441	1.32E-14	184475746	0.008717109	0.002639017	0.000986196	419.4692886	0.009067526	Christensenellaceae_R-7_group	Lachnospiraceae_unclassified
Otu0079	Otu0031	0.235336079	1.20E-15	182427688.4	0.00725979	0.001649904	1.19E-05	783.4321686	0.000342581	Christensenellaceae_R-7_group	Lachnospiraceae_unclassified
Otu0079	Otu0124	0.236364366	8.96E-16	182182367.7	0.012140378	0.001813801	3.44E-11	1315.56426	2.20E-06	Christensenellaceae_R-7_group	Lachnospiraceae_unclassified
Otu0079	Otu0097	0.047914843	0.107905498	227141218.2	0.002026797	0.000569655	0.000389407	395.8026868	0.00905378	Christensenellaceae_R-7_group	Massilia
Otu0079	Otu0004	0.235887904	1.03E-15	182296038.2	0.002237219	0.000621809	0.000334765	802.0117329	0.000608304	Christensenellaceae_R-7_group	UCG-005
Otu0079	Otu0010	0.231209976	3.84E-15	183412062.8	0.004344421	0.001063471	4.72E-05	680.9691784	0.000566494	Christensenellaceae_R-7_group	Ruminococcaceae_unclassified
Otu0079	Otu0299	0.221542713	5.36E-14	185718404.5	0.023640219	0.003115232	6.78E-14	1513.286066	1.66E-07	Christensenellaceae_R-7_group	UCG-010_ge
Otu0079	Otu0102	0.206658297	2.46E-12	189269415	0.009128834	0.00122266	1.65E-13	1536.050304	1.25E-07	Christensenellaceae_R-7_group	uncultured
Otu0079	Otu0214	0.160570526	5.97E-08	200264684.1	0.010816647	0.002749178	8.85E-05	509.8732051	0.004207486	Christensenellaceae_R-7_group	WCHB1-41_ge
Otu0080	Otu0112	0.253284693	5.89E-18	178145645.1	0.012886112	0.00183712	3.99E-12	2110.40546	6.80E-07	Oscillospirales_ge	Alistipes
Otu0080	Otu0136	0.187705617	2.14E-10	193791001	0.011624302	0.002123711	5.44E-08	1418.216839	4.19E-05	Oscillospirales_ge	Bacteroides
Otu0080	Otu0041	0.330163136	4.56E-30	159804572.2	0.009773503	0.001995208	1.11E-06	1299.691235	0.000226874	Oscillospirales_ge	Bacteroides
Otu0080	Otu0143	0.257880129	1.41E-18	177049300.9	0.013803013	0.001967094	3.92E-12	2102.863907	5.05E-07	Oscillospirales_ge	Lachnospiraceae_unclassified
Otu0080	Otu0004	0.302571241	2.73E-25	166387236.2	0.002724516	0.00076812	0.000405756	1197.506009	0.000797437	Oscillospirales_ge	UCG-005
Otu0080	Otu0008	0.313240583	4.45E-27	163841825.9	0.002424899	0.000627096	0.000116579	709.7973175	0.005573946	Oscillospirales_ge	UCG-005
Otu0080	Otu0023	-0.043633372	0.14322679	248982093.3	0.003263702	0.000834386	9.72E-05	681.0472031	0.001886007	Oscillospirales_ge	Ralstonia
Otu0080	Otu0029	0.251997852	8.74E-18	178452649.8	0.005371957	0.001373257	9.71E-05	810.2950527	0.003459185	Oscillospirales_ge	Rikenellaceae_RC9_gut_group
Otu0080	Otu0102	0.175710672	2.88E-09	196652663.4	0.007491473	0.001669575	7.97E-06	897.8860253	0.001183933	Oscillospirales_ge	uncultured
Otu0080	Otu0046	0.040480234	0.174462652	228914910.5	0.002765644	0.00058451	2.51E-06	814.9039063	0.000705347	Oscillospirales_ge	Weissella
Otu0082	Otu0017	0.210898395	8.50E-13	188257844.9	0.003901018	0.00117619	0.000940228	412.4389667	0.003958625	Oscillospiraceae_unclassified	Atopostipes
Otu0082	Otu0041	0.311389139	9.20E-27	164283529.1	0.006389751	0.002025268	0.001647618	370.179593	0.009506519	Oscillospiraceae_unclassified	Bacteroides
Otu0082	Otu0016	0.325893638	2.70E-29	160823156.5	0.005392894	0.001802272	0.002829663	414.0698531	0.007786319	Oscillospiraceae_unclassified	Bacteroides
Otu0082	Otu0206	0.301862915	3.57E-25	166556223.3	0.019623938	0.005580501	0.000454728	458.679251	0.004751245	Oscillospiraceae_unclassified	Coprococcus
Otu0082	Otu0084	0.271255462	1.85E-20	173858316	0.011224516	0.002496086	7.61E-06	705.6760718	0.000363478	Oscillospiraceae_unclassified	Lachnospiraceae_unclassified
Otu0082	Otu0031	0.30257683	2.72E-25	166385902.7	0.006644158	0.001693681	9.28E-05	560.0376896	0.001255714	Oscillospiraceae_unclassified	Lachnospiraceae_unclassified
Otu0082	Otu0123	0.230118311	5.20E-15	183672503.8	0.013990594	0.001760395	4.61E-15	1493.76251	3.49E-08	Oscillospiraceae_unclassified	Oscillospirales_ge
Otu0082	Otu0004	0.301976145	3.42E-25	166529209.7	0.003122968	0.000586645	1.23E-07	1507.771317	6.16E-07	Oscillospiraceae_unclassified	UCG-005
Otu0082	Otu0010	0.20109593	9.55E-12	190596442.2	0.003746814	0.00118573	0.001620366	389.6794987	0.005924859	Oscillospiraceae_unclassified	Ruminococcaceae_unclassified
Otu0082	Otu0179	0.221155164	5.94E-14	185810863	0.014859456	0.004186491	0.000402131	443.435818	0.004069038	Oscillospiraceae_unclassified	Prevotellaceae_unclassified
Otu0082	Otu0030	0.263781326	2.15E-19	175641438.3	0.006315953	0.00157171	6.25E-05	600.9248849	0.000786098	Oscillospiraceae_unclassified	Ruminobacter
Otu0082	Otu0133	0.215059379	2.94E-13	187265149	0.017533944	0.003109105	2.16E-08	1006.584627	1.09E-05	Oscillospiraceae_unclassified	UCG-010_ge
Otu0083	Otu0125	-0.000728116	0.980520522	238746084.4	0.020843924	0.003066922	1.74E-11	1949.356276	2.46E-07	Weeksellaceae_unclassified	Akkermansia
Otu0083	Otu0017	0.024171148	0.417559093	232805807.9	0.007746069	0.001712847	6.77E-06	1065.225121	0.000122034	Weeksellaceae_unclassified	Atopostipes
Otu0083	Otu0176	0.10699197	0.000320483	213047047.6	0.022975183	0.003833075	2.76E-09	2223.328683	1.04E-05	Weeksellaceae_unclassified	Gastranaerophilales_ge
Otu0083	Otu0153	0.586607173	3.76E-105	98624108.86	0.013176824	0.003937612	0.000845833	762.8189001	0.009315761	Weeksellaceae_unclassified	JG30-KF-CM45_ge
Otu0083	Otu0115	0.173295288	4.75E-09	197228907.5	0.016049605	0.004216448	0.000148618	736.8911691	0.00226581	Weeksellaceae_unclassified	Microbacteriaceae_unclassified
Otu0083	Otu0134	0.665215901	6.46E-145	79870237.97	0.012458733	0.003473247	0.000348852	1019.057009	0.002594738	Weeksellaceae_unclassified	Nocardioides
Otu0083	Otu0006	0.529158827	2.50E-82	112329697.3	0.001085641	0.000263564	4.08E-05	1370.435556	0.000324393	Weeksellaceae_unclassified	Glutamicibacter
Otu0083	Otu0009	0.552514853	4.50E-91	106757594.7	0.002314507	0.000674344	0.000620464	1112.995533	0.001838172	Weeksellaceae_unclassified	Intrasporangiaceae_unclassified
Otu0084	Otu0016	0.306760296	5.53E-26	165387843.3	0.006081798	0.001654939	0.000249157	556.118872	0.001247232	Lachnospiraceae_unclassified	Bacteroides
Otu0084	Otu0042	0.219391253	9.48E-14	186231683.4	0.006510199	0.001888326	0.00058657	440.2866804	0.00409424	Lachnospiraceae_unclassified	Christensenellaceae_R-7_group
Otu0084	Otu0104	0.227046885	1.21E-14	184405261.1	0.011112369	0.002143526	2.57E-07	828.7659472	0.000123378	Lachnospiraceae_unclassified	Desulfovibrionaceae_unclassified
Otu0084	Otu0027	0.153829228	2.11E-07	201872971.7	0.004727757	0.001477295	0.001411475	416.0650636	0.005869013	Lachnospiraceae_unclassified	Jeotgalicoccus
Otu0084	Otu0153	-0.00758271	0.799280035	240381401.2	0.014912991	0.00334081	8.86E-06	536.4603771	0.001806606	Lachnospiraceae_unclassified	JG30-KF-CM45_ge
Otu0084	Otu0031	0.283272879	3.06E-22	170991292.1	0.008194496	0.001535189	1.14E-07	975.8096034	2.06E-05	Lachnospiraceae_unclassified	Lachnospiraceae_unclassified
Otu0084	Otu0076	0.297665808	1.71E-24	167557536.9	0.015454254	0.003308434	3.36E-06	883.1500285	8.83E-05	Lachnospiraceae_unclassified	NK4A214_group
Otu0084	Otu0082	0.271255462	1.85E-20	173858316	0.011523231	0.002335507	9.28E-07	741.1627345	0.000151653	Lachnospiraceae_unclassified	Oscillospiraceae_unclassified
Otu0084	Otu0004	0.31231229	6.41E-27	164063291	0.002986883	0.000604619	9.00E-07	1331.857238	3.08E-06	Lachnospiraceae_unclassified	UCG-005
Otu0084	Otu0049	0.259671363	7.99E-19	176621962	0.006804168	0.001829191	0.000209282	472.3633845	0.003134733	Lachnospiraceae_unclassified	Rikenellaceae_RC9_gut_group
Otu0084	Otu0073	0.28361048	2.72E-22	170910749.8	0.012803018	0.00268667	2.13E-06	806.7627523	9.02E-05	Lachnospiraceae_unclassified	Rikenellaceae_RC9_gut_group
Otu0084	Otu0256	0.204320081	4.37E-12	189827248.8	0.026013165	0.006797754	0.000137029	521.4148378	0.002183528	Lachnospiraceae_unclassified	UCG-010_ge
Otu0084	Otu0288	0.206401884	2.62E-12	189330588.1	0.025835486	0.005120282	5.27E-07	852.329941	6.62E-05	Lachnospiraceae_unclassified	UCG-010_ge
Otu0085	Otu0112	0.28913839	3.83E-23	169591943.2	0.009559883	0.002399036	7.19E-05	574.1890665	0.002735781	Alistipes	Alistipes
Otu0085	Otu0136	0.250752301	1.28E-17	178749803.7	0.009423711	0.002379564	7.96E-05	607.3027957	0.002162491	Alistipes	Bacteroides
Otu0085	Otu0016	0.293300954	8.52E-24	168598870.4	0.006634701	0.001770688	0.000188107	693.9488729	0.001204338	Alistipes	Bacteroides
Otu0085	Otu0041	0.293753796	7.22E-24	168490834.9	0.006992929	0.002037543	0.000620907	502.4444262	0.00608661	Alistipes	Bacteroides
Otu0085	Otu0057	0.239570845	3.56E-16	181417390.2	0.006579596	0.001480906	9.75E-06	604.1983637	0.000795779	Alistipes	Christensenellaceae_R-7_group
Otu0085	Otu0152	0.213236809	4.69E-13	187699963.8	0.012320839	0.003145638	9.52E-05	546.4627389	0.003761764	Alistipes	Lachnospiraceae_unclassified
Otu0085	Otu0181	-0.049569081	0.096262282	250398189.5	0.021514303	0.004877935	1.13E-05	648.1956244	0.00038095	Alistipes	Marmoricola
Otu0085	Otu0093	0.228691408	7.72E-15	184012923.4	0.011352393	0.002892299	9.20E-05	628.1770154	0.001965602	Alistipes	Oscillospiraceae_unclassified
Otu0085	Otu0103	0.215883745	2.37E-13	187068477.9	0.008934737	0.001434193	6.60E-10	1174.323671	8.14E-06	Alistipes	Prevotellaceae_unclassified
Otu0085	Otu0069	0.290176909	2.64E-23	169344181.3	0.007956594	0.001906569	3.24E-05	619.6709265	0.000791564	Alistipes	Rikenellaceae_RC9_gut_group
Otu0085	Otu0288	0.21790974	1.40E-13	186585131.6	0.022231581	0.006726024	0.000978759	465.8127097	0.007315182	Alistipes	UCG-010_ge
Otu0086	Otu0016	0.315022877	2.20E-27	163416619.6	0.006483032	0.001576553	4.21E-05	646.4125705	0.000377746	Bacteroides	Bacteroides
Otu0086	Otu0152	0.244069075	9.53E-17	180344236.9	0.01272267	0.00237349	1.01E-07	678.3115357	9.18E-05	Bacteroides	Lachnospiraceae_unclassified
Otu0086	Otu0094	0.35356251	1.60E-34	154222127.9	0.013491244	0.003343311	5.82E-05	569.9915496	0.001174373	Bacteroides	Lachnospiraceae_unclassified
Otu0086	Otu0010	0.201225325	9.25E-12	190565572.1	0.0042202	0.001139729	0.000223602	487.1764146	0.001541854	Bacteroides	Ruminococcaceae_unclassified
Otu0086	Otu0021	0.321970319	1.35E-28	161759152	0.008650273	0.000855985	4.88E-23	2405.804889	1.21E-14	Bacteroides	Rikenellaceae_RC9_gut_group
Otu0086	Otu0030	0.307832096	3.66E-26	165132141.4	0.006365806	0.001673642	0.000150324	579.2644693	0.00137763	Bacteroides	Ruminobacter
Otu0086	Otu0138	0.202148229	7.41E-12	190345392.8	0.018841122	0.002488264	7.66E-14	1434.459858	3.46E-09	Bacteroides	Treponema
Otu0086	Otu0133	0.21592131	2.35E-13	187059516	0.017465037	0.002882008	1.86E-09	970.9245456	2.18E-06	Bacteroides	UCG-010_ge
Otu0086	Otu0209	0.279271412	1.23E-21	171945931.8	0.013712569	0.003186863	1.83E-05	549.6269241	0.001414514	Bacteroides	uncultured_ge
Otu0086	Otu0046	0.091904043	0.002012317	216646610	0.002316068	0.000460807	5.82E-07	595.0493066	0.000224025	Bacteroides	Weissella
Otu0088	Otu0143	0.139066477	2.78E-06	205394956.2	0.012995189	0.002647349	1.05E-06	1266.003636	0.000357062	Marinospirillum	Lachnospiraceae_unclassified
Otu0088	Otu0073	0.172415072	5.70E-09	197438902.5	0.019505975	0.002449103	4.05E-15	2973.967782	1.32E-09	Marinospirillum	Rikenellaceae_RC9_gut_group
Otu0088	Otu0020	0.141022727	2.01E-06	204928248.8	0.002686494	0.000615174	1.38E-05	829.8463038	0.003001745	Marinospirillum	UCG-005
Otu0088	Otu0256	0.103895953	0.000476805	213785671.6	0.029568852	0.008092952	0.000270491	756.8448001	0.004512958	Marinospirillum	UCG-010_ge
Otu0088	Otu0122	0.118095805	7.06E-05	210397979.2	0.014273697	0.004136941	0.000580795	819.4920705	0.009814744	Marinospirillum	uncultured
Otu0089	Otu0120	0.133921493	6.45E-06	206622407.1	0.011747924	0.001259193	5.50E-20	4338.459301	4.42E-11	Corynebacterium	Bacteroidales_RF16_group_ge
Otu0089	Otu0208	0.122628008	3.66E-05	209316720.7	0.010438145	0.001568767	4.46E-11	3162.083576	3.43E-06	Corynebacterium	Clostridia_UCG-014_ge
Otu0089	Otu0018	0.009906569	0.739730125	236208942.2	0.008195644	0.001181972	6.90E-12	3568.289756	1.25E-09	Corynebacterium	Intrasporangiaceae_unclassified
Otu0089	Otu0222	0.132044996	8.69E-06	207070087.6	0.022488807	0.004550411	8.90E-07	1867.739784	0.000471101	Corynebacterium	Monoglobus
Otu0089	Otu0004	0.169900702	9.52E-09	198038761.7	0.002707732	0.000990684	0.006370989	1199.252364	0.009462444	Corynebacterium	UCG-005
Otu0089	Otu0146	0.058680085	0.048901467	224572928.8	0.007426872	0.000774168	5.32E-21	4928.708232	1.72E-13	Corynebacterium	Psychrobacter
Otu0091	Otu0100	0.298639774	1.19E-24	167325175.5	0.014082004	0.001880788	1.42E-13	1510.87444	2.66E-08	NK4A214_group	Acetitomaculum
Otu0091	Otu0113	0.234775217	1.41E-15	182561494.7	0.014969783	0.004764408	0.001721947	428.8056692	0.009748372	NK4A214_group	Christensenellaceae_R-7_group
Otu0091	Otu0042	0.296149097	3.00E-24	167919382.3	0.00873719	0.001699125	3.20E-07	962.9735293	5.44E-05	NK4A214_group	Christensenellaceae_R-7_group
Otu0091	Otu0035	0.279761903	1.04E-21	171828914.2	0.011042334	0.001343476	5.61E-16	2064.695292	1.61E-10	NK4A214_group	Lachnospiraceae_NK3A20_group
Otu0091	Otu0010	0.26022964	6.69E-19	176488772.5	0.00486985	0.001243125	9.49E-05	642.8763874	0.000988031	NK4A214_group	Ruminococcaceae_unclassified
Otu0091	Otu0011	0.22008439	7.90E-14	186066320.2	0.004639551	0.001204765	0.000124293	568.1842281	0.001551004	NK4A214_group	Bifidobacterium
Otu0091	Otu0067	0.287711203	6.38E-23	169932430.8	0.004064894	0.000640608	3.21E-10	982.3169831	2.34E-05	NK4A214_group	Prevotella
Otu0092	Otu0125	0.222239309	4.45E-14	185552216.1	0.009788742	0.003156021	0.001972808	291.3720261	0.009704503	Dorea	Akkermansia
Otu0092	Otu0079	0.214060594	3.80E-13	187503431.5	0.009782461	0.002179938	7.95E-06	558.2655998	0.000318049	Dorea	Christensenellaceae_R-7_group
Otu0092	Otu0042	0.22997842	5.41E-15	183705878	0.00621707	0.001634551	0.000150343	438.9111609	0.001480071	Dorea	Christensenellaceae_R-7_group
Otu0092	Otu0160	0.188973257	1.61E-10	193488577	0.018658007	0.002713454	1.02E-11	1150.720868	1.56E-07	Dorea	Lachnospiraceae_unclassified
Otu0092	Otu0212	0.179257711	1.36E-09	195806438.1	0.017844293	0.005673174	0.001702356	304.2846502	0.008953392	Dorea	Oscillospirales_ge
Otu0092	Otu0098	0.2109208	8.46E-13	188252499.7	0.009664418	0.002445521	8.24E-05	402.8776227	0.002233656	Dorea	Oscillospirales_ge
Otu0092	Otu0147	0.243419251	1.15E-16	180499267	0.016615123	0.003062927	7.11E-08	693.2557968	3.92E-05	Dorea	Oscillospirales_ge
Otu0092	Otu0004	0.287413938	7.10E-23	170003349.9	0.002995014	0.00051826	9.73E-09	1342.08386	6.33E-08	Dorea	UCG-005
Otu0092	Otu0010	0.219977946	8.12E-14	186091714.8	0.003875943	0.001179581	0.00104819	364.2927088	0.003873312	Dorea	Ruminococcaceae_unclassified
Otu0092	Otu0179	0.17228281	5.86E-09	197470456.6	0.015592036	0.003687345	2.54E-05	473.9927304	0.000675475	Dorea	Prevotellaceae_unclassified
Otu0092	Otu0063	0.260970894	5.29E-19	176311929.8	0.009642967	0.003153474	0.00228188	311.4039043	0.007846654	Dorea	Rikenellaceae_RC9_gut_group
Otu0092	Otu0069	0.262442724	3.30E-19	175960791.7	0.007678234	0.001900214	5.69E-05	472.7611018	0.000969507	Dorea	Rikenellaceae_RC9_gut_group
Otu0092	Otu0030	0.27382588	7.83E-21	173245085.1	0.006052499	0.001522602	7.49E-05	503.4944889	0.000771184	Dorea	Ruminobacter
Otu0092	Otu0102	0.204286365	4.40E-12	189835292.5	0.00825917	0.00124588	5.23E-11	937.0403939	2.24E-06	Dorea	uncultured
Otu0093	Otu0112	0.203371621	5.50E-12	190053525.1	0.009810002	0.002191593	8.37E-06	599.9633731	0.000866576	Oscillospiraceae_unclassified	Alistipes
Otu0093	Otu0085	0.228691408	7.72E-15	184012923.4	0.009655927	0.002376559	5.18E-05	554.9667437	0.002137463	Oscillospiraceae_unclassified	Alistipes
Otu0093	Otu0136	0.130777156	1.06E-05	207372559.1	0.009210981	0.002381249	0.000115987	535.9033364	0.002692307	Oscillospiraceae_unclassified	Bacteroides
Otu0093	Otu0016	0.204107459	4.60E-12	189877974.5	0.006984346	0.001746085	6.75E-05	680.2613232	0.000598638	Oscillospiraceae_unclassified	Bacteroides
Otu0093	Otu0041	0.215335275	2.73E-13	187199327.9	0.007808218	0.001846804	2.55E-05	601.5042177	0.001003578	Oscillospiraceae_unclassified	Bacteroides
Otu0093	Otu0117	0.197366875	2.32E-11	191486091.6	0.015083363	0.003824907	8.53E-05	515.5509955	0.002210715	Oscillospiraceae_unclassified	Clostridia_vadinBB60_group_ge
Otu0093	Otu0235	0.181957273	7.60E-10	195162397	0.017399981	0.00516556	0.000781589	390.0500869	0.007791079	Oscillospiraceae_unclassified	Lachnospiraceae_unclassified
Otu0093	Otu0171	0.186934268	2.54E-10	193975023.5	0.016760939	0.00436641	0.00013065	543.7011693	0.002226734	Oscillospiraceae_unclassified	Monoglobus
Otu0093	Otu0004	0.217570426	1.53E-13	186666082.5	0.003390431	0.000555935	1.47E-09	1644.253999	1.39E-08	Oscillospiraceae_unclassified	UCG-005
Otu0093	Otu0064	0.219171309	1.01E-13	186284156.1	0.011487421	0.003538179	0.001202068	479.6282143	0.004871956	Oscillospiraceae_unclassified	Rikenellaceae_RC9_gut_group
Otu0093	Otu0030	0.208514374	1.55E-12	188826606.4	0.00606889	0.001866509	0.001182302	442.0576697	0.006200017	Oscillospiraceae_unclassified	Ruminobacter
Otu0093	Otu0170	0.152820697	2.54E-07	202113579.1	0.018973929	0.003271207	8.60E-09	970.4901936	2.06E-05	Oscillospiraceae_unclassified	UCG-010_ge
Otu0094	Otu0086	0.35356251	1.60E-34	154222127.9	0.006709584	0.001891277	0.000404758	302.3020054	0.007892998	Lachnospiraceae_unclassified	Bacteroides
Otu0094	Otu0113	0.240102765	3.05E-16	181290488.8	0.014233215	0.003523048	5.71E-05	438.8860872	0.000823275	Lachnospiraceae_unclassified	Christensenellaceae_R-7_group
Otu0094	Otu0040	0.306619567	5.84E-26	165421417.3	0.005533982	0.001540308	0.000341367	379.7481093	0.004029798	Lachnospiraceae_unclassified	Christensenellaceae_R-7_group
Otu0094	Otu0117	0.193602383	5.59E-11	192384195.4	0.013696463	0.003759478	0.000281606	408.3798146	0.00341636	Lachnospiraceae_unclassified	Clostridia_vadinBB60_group_ge
Otu0094	Otu0153	-0.021067231	0.479853754	243598435.3	0.014325325	0.002425028	4.61E-09	640.5831905	3.47E-05	Lachnospiraceae_unclassified	JG30-KF-CM45_ge
Otu0094	Otu0269	0.241129352	2.26E-16	181045573.7	0.017265833	0.004441821	0.000107398	425.5352593	0.002486656	Lachnospiraceae_unclassified	Lachnoclostridium
Otu0094	Otu0261	0.201645736	8.36E-12	190465273.7	0.010331118	0.002934362	0.000447635	291.1647343	0.007118703	Lachnospiraceae_unclassified	Lachnospiraceae_unclassified
Otu0094	Otu0031	0.324392699	5.01E-29	161181239	0.0058349	0.001662748	0.000467303	396.9534028	0.00316951	Lachnospiraceae_unclassified	Lachnospiraceae_unclassified
Otu0094	Otu0076	0.275812925	4.00E-21	172771031.2	0.012757173	0.003303879	0.000119248	501.2344664	0.00101884	Lachnospiraceae_unclassified	NK4A214_group
Otu0094	Otu0123	0.236629305	8.31E-16	182119160.4	0.010281597	0.002294703	8.21E-06	473.1973701	0.000811294	Lachnospiraceae_unclassified	Oscillospirales_ge
Otu0094	Otu0001	-0.021332953	0.474330147	243661829.3	-0.000767277	0.00027399	0.005191886	548.3178341	0.000483332	Lachnospiraceae_unclassified	Staphylococcus
Otu0094	Otu0004	0.313086903	4.73E-27	163878489.6	0.003184478	0.0005054	4.24E-10	1585.884528	3.85E-09	Lachnospiraceae_unclassified	UCG-005
Otu0094	Otu0021	0.293647503	7.51E-24	168516193.6	0.004925226	0.001478942	0.000895982	406.5103487	0.003826719	Lachnospiraceae_unclassified	Rikenellaceae_RC9_gut_group
Otu0094	Otu0122	0.259742132	7.82E-19	176605078.5	0.011486486	0.002769826	3.62E-05	413.3741329	0.001214089	Lachnospiraceae_unclassified	uncultured
Otu0095	Otu0036	0.21761856	1.51E-13	186654599.1	0.007204672	0.002067415	0.000511402	598.5908107	0.002992729	Bacteroides	Agathobacter
Otu0095	Otu0153	-0.062585796	0.035659872	253503618.1	0.01535925	0.003524031	1.43E-05	666.4072097	0.002551114	Bacteroides	JG30-KF-CM45_ge
Otu0095	Otu0165	0.248428533	2.59E-17	179304190.5	0.020654095	0.005241719	8.64E-05	627.6826112	0.002030771	Bacteroides	Oscillibacter
Otu0095	Otu0131	0.208945345	1.39E-12	188723788.6	0.007619606	0.001952034	0.000100498	579.8337237	0.005363317	Bacteroides	Oscillospirales_ge
Otu0095	Otu0004	0.296456697	2.68E-24	167845997.5	0.003089345	0.000676555	5.51E-06	1322.552072	1.75E-05	Bacteroides	UCG-005
Otu0095	Otu0012	-0.019754634	0.507645706	243285286.1	0.002707932	0.000572763	2.56E-06	919.7432674	0.000144087	Bacteroides	Paucibacter
Otu0095	Otu0058	0.243050476	1.29E-16	180587246.4	0.009175286	0.002478541	0.000224405	622.4184929	0.003682078	Bacteroides	Ruminococcaceae_unclassified
Otu0096	Otu0120	0.144063223	1.20E-06	204202870.6	0.008813385	0.001247193	2.79E-12	1051.064933	3.12E-07	Oscillospirales_ge	Bacteroidales_RF16_group_ge
Otu0096	Otu0045	0.196727849	2.70E-11	191638545.6	0.005741841	0.001391499	3.96E-05	473.8095105	0.001065096	Oscillospirales_ge	Jeotgalibaca
Otu0096	Otu0031	0.240049528	3.10E-16	181303189.8	0.005953534	0.001726229	0.000583859	387.3994659	0.003767512	Oscillospirales_ge	Lachnospiraceae_unclassified
Otu0096	Otu0094	0.26292962	2.82E-19	175844631.9	0.011304606	0.003575626	0.001611281	373.3884934	0.008648015	Oscillospirales_ge	Lachnospiraceae_unclassified
Otu0096	Otu0212	0.174590842	3.63E-09	196919824	0.026381197	0.004785626	4.39E-08	783.9588339	1.64E-05	Oscillospirales_ge	Oscillospirales_ge
Otu0096	Otu0001	-0.03812457	0.200926018	247667845.1	-0.000822246	0.000294845	0.005380899	589.3319517	0.000462058	Oscillospirales_ge	Staphylococcus
Otu0096	Otu0004	0.278185749	1.78E-21	172204940.8	0.002414336	0.000635989	0.000154805	767.0195734	0.000305459	Oscillospirales_ge	UCG-005
Otu0096	Otu0209	0.204463413	4.22E-12	189793053.8	0.013474479	0.003308843	4.98E-05	486.009773	0.002368316	Oscillospirales_ge	uncultured_ge
Otu0097	Otu0079	0.047914843	0.107905498	227141218.2	0.013601862	0.003564957	0.000143366	2648.277825	0.004802582	Massilia	Christensenellaceae_R-7_group
Otu0097	Otu0155	-0.007303902	0.806511293	240314885.2	0.013274092	0.002157715	1.06E-09	5063.901956	5.26E-05	Massilia	Frisingicoccus
Otu0097	Otu0124	0.012259567	0.68098274	235647582	0.01563742	0.002614752	2.99E-09	5329.417425	4.22E-05	Massilia	Lachnospiraceae_unclassified
Otu0097	Otu0235	0.026518667	0.373776372	232245754.6	0.025923393	0.006154083	2.73E-05	2321.922691	0.002593087	Massilia	Lachnospiraceae_unclassified
Otu0097	Otu0181	0.056205192	0.059261043	225163369.9	0.033332199	0.007842642	2.31E-05	2969.257912	0.000690885	Massilia	Marmoricola
Otu0097	Otu0115	0.065542443	0.027790013	222935759.5	0.024311658	0.003357411	8.25E-13	7254.000397	1.71E-07	Massilia	Microbacteriaceae_unclassified
Otu0097	Otu0004	-0.038692483	0.194293172	247803333.5	-0.007542252	0.00214149	0.000445589	4039.655585	1.51E-05	Massilia	UCG-005
Otu0098	Otu0092	0.2109208	8.46E-13	188252499.7	0.015661028	0.004039016	0.000111697	633.6302353	0.001752577	Oscillospirales_ge	Dorea
Otu0098	Otu0295	0.207856677	1.82E-12	188983514.8	0.028615676	0.007948032	0.000331689	542.4790328	0.005128165	Oscillospirales_ge	Lachnospiraceae_unclassified
Otu0098	Otu0235	0.298422306	1.29E-24	167377057.3	0.02333125	0.004423517	1.60E-07	1001.074679	9.93E-05	Oscillospirales_ge	Lachnospiraceae_unclassified
Otu0098	Otu0147	0.244675842	7.96E-17	180199479.1	0.016374448	0.003978374	4.14E-05	612.4881304	0.002070288	Oscillospirales_ge	Oscillospirales_ge
Otu0098	Otu0004	0.235031879	1.31E-15	182500262.2	0.002229096	0.00076962	0.003848529	546.6246807	0.005879217	Oscillospirales_ge	UCG-005
Otu0098	Otu0023	-0.03463595	0.245310404	246835556.8	0.00310863	0.00081167	0.000135288	499.0938719	0.002345869	Oscillospirales_ge	Ralstonia
Otu0098	Otu0184	0.261507522	4.46E-19	176183905.1	0.014841861	0.004048499	0.0002579	499.1473271	0.006340113	Oscillospirales_ge	UCG-010_ge
Otu0099	Otu0154	0.087961732	0.003122632	217587136.7	0.009728595	0.001910096	4.13E-07	1052.821481	0.000382954	Lachnospiraceae_NK3A20_group	Alloprevotella
Otu0099	Otu0199	0.101676119	0.000629846	214315262.6	0.013475595	0.003226749	3.19E-05	764.9695132	0.003256248	Lachnospiraceae_NK3A20_group	Coprococcus
Otu0099	Otu0035	0.215196385	2.83E-13	187232463.2	0.00801835	0.002243471	0.000366405	818.7786298	0.003267785	Lachnospiraceae_NK3A20_group	Lachnospiraceae_NK3A20_group
Otu0099	Otu0004	0.15141025	3.28E-07	202450073	0.002724979	0.000738241	0.000233951	1012.785752	0.000507639	Lachnospiraceae_NK3A20_group	UCG-005
Otu0099	Otu0008	0.138717694	2.95E-06	205478166.2	0.002456441	0.00057369	2.01E-05	776.3491097	0.002494582	Lachnospiraceae_NK3A20_group	UCG-005
Otu0099	Otu0010	0.237925468	5.73E-16	181809931.8	0.005090907	0.001651228	0.002098592	713.7357463	0.009158912	Lachnospiraceae_NK3A20_group	Ruminococcaceae_unclassified
Otu0099	Otu0011	0.190401803	1.16E-10	193147765.4	0.004716272	0.001480346	0.001482741	612.6479962	0.008794309	Lachnospiraceae_NK3A20_group	Bifidobacterium
Otu0099	Otu0012	-0.037068629	0.213694431	247415926.8	0.00269759	0.000680039	7.75E-05	798.3581767	0.001307243	Lachnospiraceae_NK3A20_group	Paucibacter
Otu0099	Otu0022	0.07471175	0.012112201	220748216.3	0.003657296	0.000999799	0.00026597	701.0477366	0.003918887	Lachnospiraceae_NK3A20_group	Solibacillus
Otu0100	Otu0162	0.142037465	1.69E-06	204686160.5	0.013668211	0.003143752	1.50E-05	618.6621173	0.000918006	Acetitomaculum	Blautia
Otu0100	Otu0079	0.119575967	5.72E-05	210044853.5	0.009399159	0.002827981	0.000917266	413.6620661	0.007544443	Acetitomaculum	Christensenellaceae_R-7_group
Otu0100	Otu0187	0.136205585	4.46E-06	206077485.8	0.015854376	0.003402973	3.56E-06	674.3189914	0.000403878	Acetitomaculum	Clostridia_UCG-014_ge
Otu0100	Otu0035	0.254554099	3.98E-18	177842799.7	0.010652759	0.001423258	1.45E-13	1708.382704	4.84E-09	Acetitomaculum	Lachnospiraceae_NK3A20_group
Otu0100	Otu0261	0.082909189	0.005352164	218792533.9	0.012504494	0.003467041	0.000323797	390.1922216	0.008874592	Acetitomaculum	Lachnospiraceae_unclassified
Otu0100	Otu0091	0.298639774	1.19E-24	167325175.5	0.011872303	0.001778823	3.90E-11	1311.699193	1.94E-06	Acetitomaculum	NK4A214_group
Otu0100	Otu0010	0.246743161	4.30E-17	179706273.8	0.004524218	0.001425118	0.001541156	443.9409325	0.006030487	Acetitomaculum	Ruminococcaceae_unclassified
Otu0100	Otu0122	0.074048354	0.012899945	220906484.3	0.011644765	0.003484553	0.000859756	392.1818878	0.009386123	Acetitomaculum	uncultured
Otu0101	Otu0176	0.214462527	3.43E-13	187407541.3	0.016179889	0.004682383	0.000569867	496.9272012	0.005932179	Prevotellaceae_UCG-004	Gastranaerophilales_ge
Otu0102	Otu0100	0.083547222	0.005007603	218640316.6	0.010162146	0.002486637	4.69E-05	543.3759123	0.00145125	uncultured	Acetitomaculum
Otu0102	Otu0178	0.151459868	3.25E-07	202438235.3	0.017469466	0.005449653	0.001385822	381.8269429	0.009872723	uncultured	Alistipes
Otu0102	Otu0112	0.19193778	8.20E-11	192781323.8	0.011343893	0.001970569	1.11E-08	1099.176574	3.66E-05	uncultured	Alistipes
Otu0102	Otu0136	0.13845126	3.08E-06	205541730	0.009160283	0.00238884	0.000132762	560.3969574	0.003002851	uncultured	Bacteroides
Otu0102	Otu0079	0.206658297	2.46E-12	189269415	0.015104835	0.001590451	1.25E-20	2467.801185	4.99E-12	uncultured	Christensenellaceae_R-7_group
Otu0102	Otu0092	0.204286365	4.40E-12	189835292.5	0.021719894	0.002392903	4.91E-19	2364.906704	1.32E-11	uncultured	Dorea
Otu0102	Otu0160	0.153894843	2.08E-07	201857317.8	0.021879349	0.002507132	9.33E-18	2118.48452	1.37E-10	uncultured	Lachnospiraceae_unclassified
Otu0102	Otu0143	0.224879495	2.19E-14	184922340.6	0.011016025	0.002284883	1.62E-06	814.4927374	0.000329087	uncultured	Lachnospiraceae_unclassified
Otu0102	Otu0186	0.171946258	6.27E-09	197550748.6	0.016297683	0.004796688	0.000703425	427.2195161	0.008032061	uncultured	Oscillospirales_ge
Otu0102	Otu0080	0.175710672	2.88E-09	196652663.4	0.006440465	0.001299045	8.23E-07	788.592784	0.000444649	uncultured	Oscillospirales_ge
Otu0102	Otu0010	0.152172482	2.85E-07	202268225.3	0.004358282	0.001452365	0.002752099	389.151846	0.008941873	uncultured	Ruminococcaceae_unclassified
Otu0102	Otu0011	0.206031153	2.87E-12	189419034.4	0.004543941	0.001449345	0.001762206	444.7272444	0.008397494	uncultured	Bifidobacterium
Otu0102	Otu0029	0.259087177	9.62E-19	176761332.7	0.0060909	0.001658318	0.000251093	502.6772034	0.005103045	uncultured	Rikenellaceae_RC9_gut_group
Otu0102	Otu0299	0.137830889	3.41E-06	205689733.4	0.02093302	0.004673412	8.26E-06	546.2914837	0.001591961	uncultured	UCG-010_ge
Otu0103	Otu0085	0.215883745	2.37E-13	187068477.9	0.01391372	0.002069922	2.85E-11	1865.821138	2.05E-06	Prevotellaceae_unclassified	Alistipes
Otu0103	Otu0187	0.173901909	4.19E-09	197084184.4	0.016339096	0.004128576	8.05E-05	862.3560671	0.002753022	Prevotellaceae_unclassified	Clostridia_UCG-014_ge
Otu0103	Otu0027	0.081669772	0.006083206	219088224.5	0.006235742	0.001635298	0.000144644	831.0433365	0.001837183	Prevotellaceae_unclassified	Jeotgalicoccus
Otu0103	Otu0031	0.227782038	9.92E-15	184229874	0.007822412	0.002169099	0.000324268	796.2057212	0.003692592	Prevotellaceae_unclassified	Lachnospiraceae_unclassified
Otu0103	Otu0055	0.146862538	7.36E-07	203535031.4	0.004236549	0.000816448	2.51E-07	1250.035214	0.000254636	Prevotellaceae_unclassified	Treponema
Otu0104	Otu0162	0.191221396	9.66E-11	192952233.3	0.020414597	0.001962617	2.97E-24	2077.952125	6.73E-14	Desulfovibrionaceae_unclassified	Blautia
Otu0104	Otu0275	0.22464046	2.33E-14	184979367.7	0.022100056	0.005939763	0.000208524	410.1482807	0.004200549	Desulfovibrionaceae_unclassified	Clostridia_unclassified
Otu0104	Otu0084	0.227046885	1.21E-14	184405261.1	0.013523982	0.002106634	2.01E-10	972.8598035	9.24E-07	Desulfovibrionaceae_unclassified	Lachnospiraceae_unclassified
Otu0104	Otu0031	0.228034364	9.25E-15	184169676	0.006668755	0.0019394	0.000606287	402.4754151	0.004899606	Desulfovibrionaceae_unclassified	Lachnospiraceae_unclassified
Otu0104	Otu0212	0.154592496	1.83E-07	201690877	0.023791282	0.007001325	0.000702366	393.2924811	0.006051285	Desulfovibrionaceae_unclassified	Oscillospirales_ge
Otu0104	Otu0004	0.260984335	5.27E-19	176308723.1	0.002580753	0.00070994	0.000290402	637.7663937	0.000541885	Desulfovibrionaceae_unclassified	UCG-005
Otu0104	Otu0021	0.268601839	4.46E-20	174491397	0.005194866	0.001689158	0.002152976	358.6662441	0.008639694	Desulfovibrionaceae_unclassified	Rikenellaceae_RC9_gut_group
Otu0104	Otu0140	0.243479091	1.13E-16	180484990.8	0.018931228	0.002547549	2.13E-13	1303.499531	2.73E-08	Desulfovibrionaceae_unclassified	UCG-010_ge
Otu0104	Otu0191	0.202031918	7.62E-12	190373141.2	0.01637404	0.003560716	4.74E-06	539.2285819	0.000471665	Desulfovibrionaceae_unclassified	uncultured
Otu0105	Otu0108	0.192771957	6.77E-11	192582312.1	0.011068862	0.003335644	0.000934579	540.8501098	0.007458583	Oscillospirales_ge	Acetitomaculum
Otu0105	Otu0218	0.151800853	3.05E-07	202356885.8	0.023728998	0.003836639	8.70E-10	1262.479458	6.19E-06	Oscillospirales_ge	Bacteroides
Otu0105	Otu0057	0.178583195	1.57E-09	195967358.8	0.009237796	0.00092579	1.60E-22	2915.709883	7.09E-13	Oscillospirales_ge	Christensenellaceae_R-7_group
Otu0105	Otu0070	0.12264767	3.65E-05	209312030	0.002571379	0.000603126	2.18E-05	708.621303	0.002553574	Oscillospirales_ge	Gammaproteobacteria_unclassified
Otu0107	Otu0117	0.114843443	0.000111591	211173903	0.01308363	0.003479519	0.000178554	378.1300938	0.003424581	Flavobacterium	Clostridia_vadinBB60_group_ge
Otu0107	Otu0228	0.289210768	3.74E-23	169574675.8	0.01087188	0.003124727	0.000522022	326.1797387	0.008255155	Flavobacterium	Comamonadaceae_unclassified
Otu0107	Otu0033	0.410857242	3.93E-47	140553187.7	0.010962919	0.001659876	6.14E-11	1380.33977	6.33E-08	Flavobacterium	Dietzia
Otu0107	Otu0139	0.419758856	2.52E-49	138429508.3	0.020335395	0.002214349	1.96E-19	2113.345062	1.33E-12	Flavobacterium	Luteimonas
Otu0107	Otu0006	0.385390343	3.23E-41	146628886.1	0.001148931	0.000316523	0.000296374	474.758782	0.001576158	Flavobacterium	Glutamicibacter
Otu0107	Otu0007	0.361673789	3.70E-36	152287000.7	0.00212505	0.000304691	5.24E-12	1400.30543	2.72E-08	Flavobacterium	Acinetobacter
Otu0107	Otu0054	0.416734797	1.43E-48	139150965.2	0.008043434	0.000795086	4.42E-23	2329.554149	8.66E-14	Flavobacterium	Pseudomonas
Otu0107	Otu0022	0.306833794	5.38E-26	165370308.8	0.004290029	0.000625541	1.15E-11	1242.220988	1.33E-07	Flavobacterium	Solibacillus
Otu0108	Otu0042	0.219250079	9.84E-14	186265363.7	0.010770513	0.001666904	1.54E-10	1570.243947	9.97E-07	Acetitomaculum	Christensenellaceae_R-7_group
Otu0108	Otu0037	0.231572832	3.47E-15	183325495.3	0.004818056	0.001218835	8.20E-05	555.177508	0.003175102	Acetitomaculum	Lachnospiraceae_NK3A20_group
Otu0108	Otu0035	0.24731785	3.62E-17	179569168.9	0.008752908	0.00208059	2.80E-05	828.4906038	0.000669192	Acetitomaculum	Lachnospiraceae_NK3A20_group
Otu0108	Otu0243	0.137660112	3.51E-06	205730475.9	0.011592719	0.002442704	2.34E-06	690.420227	0.000782203	Acetitomaculum	Oscillospirales_ge
Otu0108	Otu0168	0.07717095	0.009550778	220161519.1	0.020150145	0.006261116	0.001326487	490.6011334	0.008010488	Acetitomaculum	Ruminobacter
Otu0109	Otu0031	0.12282039	3.56E-05	209270823.7	0.006930905	0.002080687	0.00089334	487.866213	0.008562149	Brevibacterium	Lachnospiraceae_unclassified
Otu0109	Otu0063	0.078122323	0.008697249	219934547.8	0.012336872	0.003352135	0.000244034	610.7173184	0.003021724	Brevibacterium	Rikenellaceae_RC9_gut_group
Otu0109	Otu0029	0.082983397	0.005311018	218774829.8	0.004683631	0.001282989	0.000273731	511.1732647	0.006062678	Brevibacterium	Rikenellaceae_RC9_gut_group
Otu0109	Otu0144	0.036994765	0.214608987	229746447	0.011514094	0.002092532	4.64E-08	1029.322772	7.49E-05	Brevibacterium	Ruminococcus
Otu0109	Otu0156	0.120260438	5.18E-05	209881557.6	0.011832732	0.002906196	5.00E-05	515.7839562	0.002054203	Brevibacterium	UCG-010_ge
Otu0110	Otu0187	-0.010894244	0.714862324	241171441.7	0.017663037	0.003947079	8.42E-06	978.5108568	0.000760606	Lawsonella	Clostridia_UCG-014_ge
Otu0110	Otu0132	-0.001013487	0.972888445	238814166	0.010841671	0.00199644	6.89E-08	1317.205796	8.51E-05	Lawsonella	Enteractinococcus
Otu0110	Otu0048	0.08071904	0.006703566	219315042.9	0.004010253	0.000922029	1.49E-05	902.0500419	0.001280251	Lawsonella	Micrococcus
Otu0110	Otu0151	-0.028461238	0.339779906	245362441.3	0.010828429	0.002553053	2.40E-05	829.4188226	0.002392559	Lawsonella	Monoglobus
Otu0110	Otu0012	0.043557512	0.143924271	228180757	0.002454735	0.000779045	0.001670481	605.5360458	0.009475417	Lawsonella	Paucibacter
Otu0110	Otu0047	-0.009480069	0.75055497	240834058.6	0.005357953	0.001501975	0.000375947	681.1869939	0.007349437	Lawsonella	Paludibacteraceae_unclassified
Otu0110	Otu0210	-0.025818137	0.386534816	244731870.4	0.014455427	0.00385164	0.000183644	696.8066823	0.006363573	Lawsonella	UCG-010_ge
Otu0111	Otu0017	0.213684249	4.18E-13	187593217.1	0.007085267	0.001512909	3.17E-06	1217.931386	9.08E-05	Pseudomonas	Atopostipes
Otu0111	Otu0062	0.031637335	0.28860887	231024581.9	0.003450026	0.000825392	3.14E-05	654.2426555	0.002475361	Pseudomonas	Bradyrhizobium
Otu0111	Otu0028	0.170887506	7.79E-09	197803337.6	0.007168289	0.001951184	0.000250242	724.245316	0.002922058	Pseudomonas	Facklamia
Otu0111	Otu0012	0.001999604	0.946538764	238095325.6	0.004119701	0.000525698	1.07E-14	2289.812977	1.47E-09	Pseudomonas	Paucibacter
Otu0111	Otu0054	0.174281886	3.88E-09	196993532.3	0.007194477	0.00123161	6.77E-09	1359.709089	1.39E-05	Pseudomonas	Pseudomonas
Otu0111	Otu0023	0.006582353	0.825300993	237002008.5	0.0037513	0.000844526	9.80E-06	805.5830173	0.000808299	Pseudomonas	Ralstonia
Otu0112	Otu0085	0.28913839	3.83E-23	169591943.2	0.011012604	0.002534975	1.52E-05	670.2847099	0.001350071	Alistipes	Alistipes
Otu0112	Otu0136	0.204165993	4.53E-12	189864010	0.012291386	0.001947771	4.00E-10	1191.680644	2.61E-06	Alistipes	Bacteroides
Otu0112	Otu0016	0.278286229	1.72E-21	172180969.1	0.007156263	0.001993466	0.000345166	622.6293286	0.002163502	Alistipes	Bacteroides
Otu0112	Otu0143	0.169541831	1.02E-08	198124378.5	0.013100008	0.001886252	6.40E-12	1393.941739	4.55E-07	Alistipes	Lachnospiraceae_unclassified
Otu0112	Otu0160	0.177784217	1.86E-09	196157973	0.014225189	0.004244762	0.00083135	397.9224794	0.007279277	Alistipes	Lachnospiraceae_unclassified
Otu0112	Otu0093	0.203371621	5.50E-12	190053525.1	0.013309002	0.002892683	4.69E-06	796.7060388	0.000481218	Alistipes	Oscillospiraceae_unclassified
Otu0112	Otu0080	0.253284693	5.89E-18	178145645.1	0.006866655	0.001041497	6.62E-11	1149.192139	4.32E-06	Alistipes	Oscillospirales_ge
Otu0112	Otu0004	0.262364169	3.39E-19	175979532.8	0.003239383	0.000631352	3.40E-07	1256.972924	1.70E-06	Alistipes	UCG-005
Otu0112	Otu0008	0.284054142	2.33E-22	170804904.5	0.00232279	0.000494892	3.02E-06	575.9879187	0.000850356	Alistipes	UCG-005
Otu0112	Otu0011	0.157826442	1.00E-07	200919346.8	0.005037468	0.001380595	0.000275628	531.2310814	0.002615765	Alistipes	Bifidobacterium
Otu0112	Otu0029	0.25390858	4.86E-18	177996802.7	0.006944363	0.001119027	7.65E-10	968.229948	6.10E-06	Alistipes	Rikenellaceae_RC9_gut_group
Otu0112	Otu0170	0.279266877	1.23E-21	171947013.7	0.017876551	0.0039746	7.58E-06	700.9407271	0.000833573	Alistipes	UCG-010_ge
Otu0112	Otu0102	0.19193778	8.20E-11	192781323.8	0.008125889	0.00152522	1.20E-07	795.1875425	0.000144248	Alistipes	uncultured
Otu0113	Otu0016	0.248292825	2.70E-17	179336566.9	0.006512473	0.001807517	0.000328366	430.0591388	0.00178772	Christensenellaceae_R-7_group	Bacteroides
Otu0113	Otu0117	0.114689913	0.000113991	211210530.9	0.016295929	0.003491484	3.42E-06	546.7058118	0.000423779	Christensenellaceae_R-7_group	Clostridia_vadinBB60_group_ge
Otu0113	Otu0094	0.240102765	3.05E-16	181290488.8	0.013311708	0.003443588	0.000117156	425.3786831	0.00232063	Christensenellaceae_R-7_group	Lachnospiraceae_unclassified
Otu0113	Otu0165	0.214727003	3.20E-13	187344444.6	0.022552801	0.004367525	2.86E-07	671.9042137	7.67E-05	Christensenellaceae_R-7_group	Oscillibacter
Otu0113	Otu0186	0.177818181	1.85E-09	196149870	0.016895133	0.004318649	9.70E-05	392.3302567	0.002437333	Christensenellaceae_R-7_group	Oscillospirales_ge
Otu0113	Otu0004	0.24759255	3.33E-17	179503633.2	0.003235354	0.000630179	3.34E-07	1057.656621	1.60E-06	Christensenellaceae_R-7_group	UCG-005
Otu0113	Otu0047	0.242362513	1.58E-16	180751375.5	0.00536762	0.001387115	0.000115286	358.6465191	0.003242895	Christensenellaceae_R-7_group	Paludibacteraceae_unclassified
Otu0113	Otu0064	0.225774174	1.72E-14	184708894.9	0.011700268	0.003517515	0.000908645	363.5922909	0.003893008	Christensenellaceae_R-7_group	Rikenellaceae_RC9_gut_group
Otu0113	Otu0049	0.259407495	8.69E-19	176684913.7	0.007107682	0.001742521	4.84E-05	429.4104533	0.001559387	Christensenellaceae_R-7_group	Rikenellaceae_RC9_gut_group
Otu0113	Otu0058	0.24821459	2.76E-17	179355231.5	0.009949877	0.001827708	6.40E-08	699.3531584	3.74E-05	Christensenellaceae_R-7_group	Ruminococcaceae_unclassified
Otu0113	Otu0050	-0.006923845	0.816395096	240224214.2	0.004511137	0.000832148	7.25E-08	648.8189631	3.14E-05	Christensenellaceae_R-7_group	Sphingomonas
Otu0115	Otu0097	0.065542443	0.027790013	222935759.5	0.003090085	0.000522965	4.57E-09	949.0067714	3.71E-05	Microbacteriaceae_unclassified	Massilia
Otu0115	Otu0050	0.079192355	0.007819165	219679267.8	0.004810486	0.000844891	1.59E-08	1024.090642	1.66E-05	Microbacteriaceae_unclassified	Sphingomonas
Otu0115	Otu0161	0.194842738	4.19E-11	192088281	0.016930151	0.004924438	0.000607573	423.1365807	0.008517466	Microbacteriaceae_unclassified	Xanthomonadaceae_unclassified
Otu0117	Otu0218	0.152305574	2.79E-07	202236473.4	0.019750474	0.003705535	1.19E-07	602.9498926	5.96E-05	Clostridia_vadinBB60_group_ge	Bacteroides
Otu0117	Otu0041	0.195713033	3.42E-11	191880652.7	0.007155573	0.001981317	0.000317872	343.7512601	0.003739652	Clostridia_vadinBB60_group_ge	Bacteroides
Otu0117	Otu0113	0.114689913	0.000113991	211210530.9	0.017999627	0.003656826	9.84E-07	579.9322703	8.63E-05	Clostridia_vadinBB60_group_ge	Christensenellaceae_R-7_group
Otu0117	Otu0107	0.114843443	0.000111591	211173903	0.01201902	0.003489213	0.000593005	341.4080236	0.006159363	Clostridia_vadinBB60_group_ge	Flavobacterium
Otu0117	Otu0094	0.193602383	5.59E-11	192384195.4	0.012029333	0.00347895	0.000565145	357.0147199	0.005068746	Clostridia_vadinBB60_group_ge	Lachnospiraceae_unclassified
Otu0117	Otu0093	0.197366875	2.32E-11	191486091.6	0.011377126	0.003093279	0.000246207	382.6266613	0.00355895	Clostridia_vadinBB60_group_ge	Oscillospiraceae_unclassified
Otu0117	Otu0004	0.229830316	5.64E-15	183741211.4	0.003480107	0.000599525	8.38E-09	1297.493332	6.49E-08	Clostridia_vadinBB60_group_ge	UCG-005
Otu0117	Otu0049	0.226804544	1.30E-14	184463076.9	0.007446115	0.001590109	3.18E-06	526.8110129	0.000344653	Clostridia_vadinBB60_group_ge	Rikenellaceae_RC9_gut_group
Otu0117	Otu0029	0.243577167	1.10E-16	180461592.6	0.005355694	0.001468875	0.000278446	345.9260404	0.005043193	Clostridia_vadinBB60_group_ge	Rikenellaceae_RC9_gut_group
Otu0117	Otu0021	0.267554012	6.29E-20	174741379.6	0.005235446	0.001611835	0.001196127	333.8644716	0.005436175	Clostridia_vadinBB60_group_ge	Rikenellaceae_RC9_gut_group
Otu0117	Otu0140	0.200506193	1.10E-11	190737137.1	0.013458057	0.003455692	0.000104234	411.566851	0.001921365	Clostridia_vadinBB60_group_ge	UCG-010_ge
Otu0117	Otu0174	0.162858421	3.84E-08	199718855.6	0.011850618	0.002461713	1.68E-06	466.2576917	0.000473157	Clostridia_vadinBB60_group_ge	uncultured_ge
Otu0119	Otu0017	0.164998805	2.53E-08	199208219.1	0.004465161	0.001354402	0.001008682	450.8259401	0.004806069	UCG-005	Atopostipes
Otu0119	Otu0016	0.296121333	3.03E-24	167926006	0.011494005	0.001149459	1.31E-22	2626.394166	4.06E-15	UCG-005	Bacteroides
Otu0119	Otu0206	0.245897556	5.53E-17	179908011.8	0.02283306	0.006215508	0.000250486	592.1074478	0.004255613	UCG-005	Coprococcus
Otu0119	Otu0071	0.110841039	0.000192708	212128766	0.01006701	0.001568298	2.02E-10	1085.935697	1.96E-06	UCG-005	Corynebacterium
Otu0119	Otu0130	0.263782347	2.15E-19	175641194.6	0.020864379	0.005924937	0.000446444	574.007944	0.004801261	UCG-005	Lachnospiraceae_unclassified
Otu0119	Otu0076	0.242747583	1.41E-16	180659508.4	0.014416291	0.004571993	0.001657945	518.1593938	0.007846906	UCG-005	NK4A214_group
Otu0119	Otu0004	0.284789645	1.80E-22	170629433.8	0.003351389	0.0007778	1.79E-05	1286.013632	5.60E-05	UCG-005	UCG-005
Otu0119	Otu0064	0.236033949	9.85E-16	182261195.9	0.014005246	0.003878301	0.000318288	670.2088659	0.002192138	UCG-005	Rikenellaceae_RC9_gut_group
Otu0120	Otu0040	0.187038502	2.48E-10	193950156.1	0.009215171	0.001696015	6.78E-08	1739.148727	0.000113391	Bacteroidales_RF16_group_ge	Christensenellaceae_R-7_group
Otu0120	Otu0089	0.133921493	6.45E-06	206622407.1	0.007127838	0.000916439	1.67E-14	2655.010998	3.57E-08	Bacteroidales_RF16_group_ge	Corynebacterium
Otu0120	Otu0018	-0.062723218	0.035255935	253536403.2	0.00691399	0.001407019	1.03E-06	1529.795141	4.12E-05	Bacteroidales_RF16_group_ge	Intrasporangiaceae_unclassified
Otu0120	Otu0096	0.144063223	1.20E-06	204202870.6	0.011120311	0.002373418	3.14E-06	1373.244685	0.000820778	Bacteroidales_RF16_group_ge	Oscillospirales_ge
Otu0120	Otu0146	0.034549573	0.246490258	230329802.2	0.007740548	0.001029606	1.14E-13	2983.026452	2.72E-09	Bacteroidales_RF16_group_ge	Psychrobacter
Otu0120	Otu0029	0.275943754	3.83E-21	172739818.9	0.007545248	0.001256543	2.59E-09	2215.319617	2.06E-05	Bacteroidales_RF16_group_ge	Rikenellaceae_RC9_gut_group
Otu0122	Otu0085	0.286664939	9.26E-23	170182040.3	0.00974812	0.002799049	0.000515605	325.7042229	0.007070384	uncultured	Alistipes
Otu0122	Otu0136	0.236360929	8.97E-16	182183187.5	0.009007173	0.002222913	5.43E-05	417.0354701	0.001664158	uncultured	Bacteroides
Otu0122	Otu0040	0.21413607	3.73E-13	187485425	0.005999489	0.001731863	0.000551938	320.4777089	0.005817698	uncultured	Christensenellaceae_R-7_group
Otu0122	Otu0187	0.23184549	3.22E-15	183260446.6	0.01736943	0.002934479	4.30E-09	919.3222007	1.02E-05	uncultured	Clostridia_UCG-014_ge
Otu0122	Otu0027	0.191410871	9.25E-11	192907029.7	0.005142598	0.001540318	0.000869513	361.1509908	0.004633702	uncultured	Jeotgalicoccus
Otu0122	Otu0143	0.219632792	8.90E-14	186174058.9	0.0106999	0.002190934	1.19E-06	559.2814335	0.000254853	uncultured	Lachnospiraceae_unclassified
Otu0122	Otu0094	0.259742132	7.82E-19	176605078.5	0.015848519	0.003654892	1.58E-05	560.0015065	0.000579524	uncultured	Lachnospiraceae_unclassified
Otu0122	Otu0147	0.248417275	2.60E-17	179306876.4	0.015431495	0.004520226	0.000663352	330.5632682	0.007363762	uncultured	Oscillospirales_ge
Otu0122	Otu0004	0.264826854	1.53E-19	175392004.2	0.002302998	0.000670887	0.000619263	515.9101205	0.001060363	uncultured	UCG-005
Otu0122	Otu0063	0.289162922	3.80E-23	169586090.6	0.011444568	0.003526062	0.001206243	348.42712	0.006155774	uncultured	Rikenellaceae_RC9_gut_group
Otu0122	Otu0064	0.314383092	2.83E-27	163569254.8	0.010908555	0.003639504	0.002784129	345.5241583	0.008908647	uncultured	Rikenellaceae_RC9_gut_group
Otu0122	Otu0055	0.165788204	2.17E-08	199019890.2	0.003165191	0.000859383	0.000241407	349.9800962	0.006378599	uncultured	Treponema
Otu0122	Otu0174	0.173372801	4.68E-09	197210415	0.011829937	0.003142853	0.000175831	377.8903957	0.006120532	uncultured	uncultured_ge
Otu0123	Otu0017	0.162299269	4.28E-08	199852253.8	0.005618054	0.001330544	2.61E-05	563.3696696	0.000363454	Oscillospirales_ge	Atopostipes
Otu0123	Otu0094	0.236629305	8.31E-16	182119160.4	0.015278713	0.003154662	1.46E-06	691.5447076	0.000222982	Oscillospirales_ge	Lachnospiraceae_unclassified
Otu0123	Otu0082	0.230118311	5.20E-15	183672503.8	0.015316322	0.001726266	2.77E-18	1615.45142	4.44E-10	Oscillospirales_ge	Oscillospiraceae_unclassified
Otu0123	Otu0047	0.230102814	5.23E-15	183676201.1	0.005478851	0.001308036	3.03E-05	518.161199	0.001696894	Oscillospirales_ge	Paludibacteraceae_unclassified
Otu0123	Otu0030	0.200859455	1.01E-11	190652858.5	0.00636579	0.001759939	0.00031124	415.0099808	0.002719844	Oscillospirales_ge	Ruminobacter
Otu0124	Otu0036	0.259114774	9.53E-19	176754748.6	0.006849306	0.00200532	0.00065929	441.6742937	0.003404073	Lachnospiraceae_unclassified	Agathobacter
Otu0124	Otu0218	0.261296076	4.77E-19	176234350.3	0.017346855	0.00410223	2.54E-05	538.2452957	0.001187266	Lachnospiraceae_unclassified	Bacteroides
Otu0124	Otu0016	0.262023332	3.78E-19	176060847	0.005985208	0.001886278	0.001549608	412.1459818	0.005555475	Lachnospiraceae_unclassified	Bacteroides
Otu0124	Otu0079	0.236364366	8.96E-16	182182367.7	0.013762139	0.00183719	1.38E-13	1419.908557	1.55E-08	Lachnospiraceae_unclassified	Christensenellaceae_R-7_group
Otu0124	Otu0155	0.194387424	4.66E-11	192196906.3	0.011162845	0.001106851	5.91E-23	1912.422017	2.84E-11	Lachnospiraceae_unclassified	Frisingicoccus
Otu0124	Otu0152	0.224503634	2.42E-14	185012010.5	0.013051162	0.003150025	3.68E-05	450.7484586	0.002189929	Lachnospiraceae_unclassified	Lachnospiraceae_unclassified
Otu0124	Otu0097	0.012259567	0.68098274	235647582	0.002851372	0.000432096	6.37E-11	943.3678284	3.71E-06	Lachnospiraceae_unclassified	Massilia
Otu0124	Otu0076	0.274429073	6.39E-21	173101179.9	0.014121946	0.00345441	4.66E-05	603.4696554	0.000760228	Lachnospiraceae_unclassified	NK4A214_group
Otu0124	Otu0004	0.303417857	1.98E-25	166185256.8	0.002888588	0.000629585	4.98E-06	1084.887868	1.95E-05	Lachnospiraceae_unclassified	UCG-005
Otu0124	Otu0063	0.294884945	4.77E-24	168220974.1	0.014507847	0.002914482	7.44E-07	891.169731	5.44E-05	Lachnospiraceae_unclassified	Rikenellaceae_RC9_gut_group
Otu0124	Otu0217	0.223019951	3.61E-14	185365976.5	0.022339512	0.003813671	6.16E-09	921.5268549	7.26E-06	Lachnospiraceae_unclassified	Succinivibrio
Otu0124	Otu0055	0.251081986	1.16E-17	178671150	0.00345568	0.000983058	0.000456909	360.0632	0.008576502	Lachnospiraceae_unclassified	Treponema
Otu0124	Otu0140	0.200966374	9.85E-12	190627350.6	0.01503527	0.003106221	1.48E-06	728.2436399	0.000208254	Lachnospiraceae_unclassified	UCG-010_ge
Otu0125	Otu0017	0.216683128	1.93E-13	186877767.2	0.004870604	0.001251863	0.000105848	590.3390665	0.001007901	Akkermansia	Atopostipes
Otu0125	Otu0016	0.284431229	2.04E-22	170714941.8	0.007736469	0.001715675	7.19E-06	797.1848338	0.000148877	Akkermansia	Bacteroides
Otu0125	Otu0244	0.223221862	3.42E-14	185317806	0.020488395	0.006262036	0.001101058	397.9430137	0.009147202	Akkermansia	Christensenellaceae_R-7_group
Otu0125	Otu0092	0.222239309	4.45E-14	185552216.1	0.013830175	0.004226603	0.001099783	414.0869105	0.006919658	Akkermansia	Dorea
Otu0125	Otu0004	0.243629824	1.09E-16	180449030	0.002947843	0.000658572	8.38E-06	964.7343647	2.68E-05	Akkermansia	UCG-005
Otu0125	Otu0021	0.266174227	9.88E-20	175070558.2	0.00561097	0.001697871	0.000980831	446.4483565	0.005347305	Akkermansia	Rikenellaceae_RC9_gut_group
Otu0125	Otu0177	0.235176981	1.26E-15	182465644.9	0.021663571	0.004243145	3.87E-07	857.5509241	9.89E-05	Akkermansia	UCG-009
Otu0125	Otu0083	-0.000728116	0.980520522	238746084.4	0.006774216	0.001456943	3.72E-06	643.2525876	0.000647383	Akkermansia	Weeksellaceae_unclassified
Otu0128	Otu0149	0.218287265	1.27E-13	186495064.6	0.009137445	0.000843916	4.71E-26	3361.696072	6.23E-13	Clostridia_UCG-014_ge	Lachnospiraceae_ge
Otu0128	Otu0009	-0.006247718	0.834049888	240062908.9	0.004674494	0.001105044	2.53E-05	1128.644291	0.000890765	Clostridia_UCG-014_ge	Intrasporangiaceae_unclassified
Otu0128	Otu0012	-0.065732377	0.027340071	254254305.5	0.003655335	0.000708175	2.89E-07	1420.109008	6.18E-05	Clostridia_UCG-014_ge	Paucibacter
Otu0130	Otu0218	0.244933478	7.38E-17	180138014.1	0.015754658	0.004548665	0.000553165	261.3710434	0.005956528	Lachnospiraceae_unclassified	Bacteroides
Otu0130	Otu0041	0.312116076	6.92E-27	164110102.1	0.006827182	0.0020275	0.000784878	261.7031962	0.006145016	Lachnospiraceae_unclassified	Bacteroides
Otu0130	Otu0016	0.317384481	8.58E-28	162853206.2	0.007585645	0.001485271	3.84E-07	630.8713155	1.52E-05	Lachnospiraceae_unclassified	Bacteroides
Otu0130	Otu0040	0.295033975	4.52E-24	168185419.6	0.006475146	0.001483546	1.39E-05	383.2373222	0.000716108	Lachnospiraceae_unclassified	Christensenellaceae_R-7_group
Otu0130	Otu0031	0.32086759	2.11E-28	162022232.7	0.006414892	0.00172354	0.000207522	332.4423404	0.002147394	Lachnospiraceae_unclassified	Lachnospiraceae_unclassified
Otu0130	Otu0147	0.315028252	2.19E-27	163415337.4	0.015882149	0.003508937	6.65E-06	414.2029731	0.000561219	Lachnospiraceae_unclassified	Oscillospirales_ge
Otu0130	Otu0004	0.280945607	6.88E-22	171546515.1	0.002544458	0.000594399	2.02E-05	596.8669021	5.10E-05	Lachnospiraceae_unclassified	UCG-005
Otu0130	Otu0012	-0.093944512	0.001592487	260984941.5	-0.008813662	0.003407395	0.009817116	413.717032	0.000434127	Lachnospiraceae_unclassified	Paucibacter
Otu0130	Otu0168	0.171661465	6.65E-09	197618692.3	0.018085775	0.004771772	0.000158564	354.6823036	0.001484461	Lachnospiraceae_unclassified	Ruminobacter
Otu0130	Otu0030	0.251951542	8.87E-18	178463698.1	0.005435598	0.001725029	0.001670119	248.2732713	0.007113836	Lachnospiraceae_unclassified	Ruminobacter
Otu0130	Otu0119	0.263782347	2.15E-19	175641194.6	0.008456065	0.002388558	0.000416163	245.5637826	0.007927082	Lachnospiraceae_unclassified	UCG-005
Otu0130	Otu0140	0.184987773	3.91E-10	194439403.6	0.011843701	0.003623733	0.001114526	243.5009595	0.007271791	Lachnospiraceae_unclassified	UCG-010_ge
Otu0131	Otu0095	0.208945345	1.39E-12	188723788.6	0.008462145	0.002134666	7.83E-05	637.1863841	0.004142421	Oscillospirales_ge	Bacteroides
Otu0131	Otu0016	0.235777679	1.06E-15	182322335	0.008240105	0.002365026	0.000512764	822.6359181	0.003654171	Oscillospirales_ge	Bacteroides
Otu0131	Otu0057	0.24484462	7.57E-17	180159213.3	0.008199564	0.002112605	0.000109979	788.4364341	0.004245987	Oscillospirales_ge	Christensenellaceae_R-7_group
Otu0131	Otu0152	0.221696552	5.15E-14	185681702.7	0.014060249	0.003144524	8.56E-06	961.6622372	0.001658307	Oscillospirales_ge	Lachnospiraceae_unclassified
Otu0131	Otu0004	0.246148104	5.14E-17	179848238	0.003365472	0.000953106	0.000430711	1156.176618	0.000988861	Oscillospirales_ge	UCG-005
Otu0131	Otu0021	0.245453945	6.32E-17	180013845	0.009865568	0.001176913	1.54E-16	2530.60052	3.70E-10	Oscillospirales_ge	Rikenellaceae_RC9_gut_group
Otu0131	Otu0022	0.13217266	8.52E-06	207039630.5	0.004064877	0.00109513	0.000215921	650.6555652	0.003771354	Oscillospirales_ge	Solibacillus
Otu0132	Otu0039	0.163745405	3.23E-08	199507245.6	0.010453587	0.001511314	7.74E-12	2285.44802	4.55E-07	Enteractinococcus	Aerococcaceae_unclassified
Otu0132	Otu0016	0.031558482	0.289812916	231043394	0.00848661	0.002666622	0.001500067	793.6699674	0.008440414	Enteractinococcus	Bacteroides
Otu0132	Otu0187	0.054110924	0.069391429	225663004.2	0.024417216	0.004540774	9.20E-08	1742.571809	4.59E-05	Enteractinococcus	Clostridia_UCG-014_ge
Otu0132	Otu0110	-0.001013487	0.972888445	238814166	0.013230808	0.002491585	1.32E-07	1623.950862	0.000115338	Enteractinococcus	Lawsonella
Otu0132	Otu0165	0.041638992	0.162440704	228638462.7	0.02658518	0.007694077	0.000570292	901.0824349	0.009022522	Enteractinococcus	Oscillibacter
Otu0133	Otu0086	0.21592131	2.35E-13	187059516	0.008796681	0.001937386	6.22E-06	536.1558294	0.001509975	UCG-010_ge	Bacteroides
Otu0133	Otu0016	0.252580677	7.31E-18	178313603.7	0.008163759	0.001638705	7.29E-07	857.1014191	3.23E-05	UCG-010_ge	Bacteroides
Otu0133	Otu0157	0.010658353	0.720775355	236029587.4	0.009187584	0.001819565	5.17E-07	670.2047411	0.000137842	UCG-010_ge	Comamonadaceae_unclassified
Otu0133	Otu0082	0.215059379	2.94E-13	187265149	0.01255535	0.002478805	4.77E-07	747.3558778	0.000162893	UCG-010_ge	Oscillospiraceae_unclassified
Otu0133	Otu0212	0.153952375	2.06E-07	201843592	0.023871569	0.006139968	0.000107053	482.5929999	0.002112044	UCG-010_ge	Oscillospirales_ge
Otu0133	Otu0186	0.196257482	3.01E-11	191750762.3	0.016516948	0.004753209	0.000530568	378.9591384	0.006768688	UCG-010_ge	Oscillospirales_ge
Otu0133	Otu0004	0.236882105	7.73E-16	182058849.4	0.003015463	0.000668849	7.22E-06	947.1644602	2.36E-05	UCG-010_ge	UCG-005
Otu0133	Otu0073	0.210796205	8.73E-13	188282224.6	0.012317247	0.003384962	0.000286368	470.8935879	0.00250909	UCG-010_ge	Rikenellaceae_RC9_gut_group
Otu0133	Otu0064	0.236672146	8.20E-16	182108939.8	0.012011117	0.003735827	0.001341146	408.0630967	0.005392853	UCG-010_ge	Rikenellaceae_RC9_gut_group
Otu0133	Otu0021	0.304226395	1.46E-25	165992362	0.008224942	0.001159893	2.35E-12	1335.268216	3.32E-08	UCG-010_ge	Rikenellaceae_RC9_gut_group
Otu0133	Otu0168	0.1195324	5.75E-05	210055247.4	0.018106783	0.005437189	0.000896182	406.1094962	0.005323918	UCG-010_ge	Ruminobacter
Otu0133	Otu0140	0.268896344	4.05E-20	174421136.3	0.013390976	0.003891163	0.000600079	402.1793618	0.005981931	UCG-010_ge	UCG-010_ge
Otu0134	Otu0039	0.096888897	0.001127175	215457361.6	0.006259525	0.001308825	1.96E-06	412.3652249	0.000147873	Nocardioides	Aerococcaceae_unclassified
Otu0134	Otu0061	-0.027986458	0.347900393	245249171.8	0.008981644	0.002532708	0.00040687	269.5459135	0.009520368	Nocardioides	Aerococcus
Otu0134	Otu0032	0.358101615	1.97E-35	153139222.8	0.004436419	0.001013916	1.32E-05	497.3963067	0.000419683	Nocardioides	Brachybacterium
Otu0134	Otu0018	0.620582564	5.98E-121	90518519.17	0.004145362	0.000668233	7.76E-10	1253.265982	3.47E-08	Nocardioides	Intrasporangiaceae_unclassified
Otu0134	Otu0153	0.610454135	4.87E-116	92934882.62	0.014114585	0.003184124	1.02E-05	444.191533	0.000605729	Nocardioides	JG30-KF-CM45_ge
Otu0134	Otu0024	0.602676746	2.19E-112	94790352.69	0.005103747	0.000820482	6.99E-10	1241.485155	9.98E-08	Nocardioides	Ornithinimicrobium
Otu0134	Otu0006	0.47103411	2.62E-63	126196649.1	0.001025586	0.000230696	9.63E-06	598.0428272	9.47E-05	Nocardioides	Glutamicibacter
Otu0134	Otu0009	0.533615276	6.06E-84	111266511.8	0.003625343	0.000469298	2.47E-14	1734.414719	7.89E-12	Nocardioides	Intrasporangiaceae_unclassified
Otu0134	Otu0063	-0.081834218	0.005981302	258095759.9	0.012235939	0.00329495	0.000214436	415.0968461	0.003046742	Nocardioides	Rikenellaceae_RC9_gut_group
Otu0134	Otu0083	0.665215901	6.46E-145	79870237.97	0.003998351	0.001127436	0.000406641	333.852225	0.003560072	Nocardioides	Weeksellaceae_unclassified
Otu0135	Otu0004	0.31785029	7.12E-28	162742077	0.003035573	0.000815514	0.000207236	962.2498907	0.000501331	Bacteroides	UCG-005
Otu0136	Otu0112	0.204165993	4.53E-12	189864010	0.011886675	0.001871816	3.12E-10	1182.210016	6.11E-06	Bacteroides	Alistipes
Otu0136	Otu0085	0.250752301	1.28E-17	178749803.7	0.011745749	0.002193678	1.04E-07	785.5304753	8.96E-05	Bacteroides	Alistipes
Otu0136	Otu0157	0.024713536	0.407183857	232676409	0.008812729	0.0023995	0.000251289	433.1654321	0.004496526	Bacteroides	Comamonadaceae_unclassified
Otu0136	Otu0143	0.219088139	1.03E-13	186303998.1	0.014704603	0.001526573	3.75E-21	2269.955072	7.90E-12	Bacteroides	Lachnospiraceae_unclassified
Otu0136	Otu0093	0.130777156	1.06E-05	207372559.1	0.013649048	0.00258174	1.50E-07	796.2178538	5.66E-05	Bacteroides	Oscillospiraceae_unclassified
Otu0136	Otu0080	0.187705617	2.14E-10	193791001	0.00708478	0.001228966	1.06E-08	909.086081	4.57E-05	Bacteroides	Oscillospirales_ge
Otu0136	Otu0133	0.226662688	1.35E-14	184496920	0.015414236	0.00455366	0.000736372	440.6817823	0.006178162	Bacteroides	UCG-010_ge
Otu0136	Otu0102	0.13845126	3.08E-06	205541730	0.0064032	0.001779499	0.000334259	403.3854697	0.00742778	Bacteroides	uncultured
Otu0136	Otu0122	0.236360929	8.97E-16	182183187.5	0.012955999	0.002937887	1.13E-05	608.6836441	0.000856644	Bacteroides	uncultured
Otu0136	Otu0192	0.225445864	1.88E-14	184787220.6	0.035167526	0.007961583	1.10E-05	694.6355345	0.000378859	Bacteroides	uncultured_ge
Otu0138	Otu0086	0.202148229	7.41E-12	190345392.8	0.009182208	0.001717918	1.10E-07	774.5837259	0.000243395	Treponema	Bacteroides
Otu0138	Otu0066	0.193436099	5.81E-11	192423866.2	0.002839109	0.000744022	0.000143105	407.038564	0.007906078	Treponema	Clostridium_sensu_stricto_1
Otu0138	Otu0004	0.235046968	1.30E-15	182496662.5	0.003295032	0.000644869	3.79E-07	1146.582927	2.00E-06	Treponema	UCG-005
Otu0138	Otu0021	0.225999209	1.61E-14	184655207.7	0.009544059	0.0010865	5.79E-18	2044.66611	3.15E-11	Treponema	Rikenellaceae_RC9_gut_group
Otu0139	Otu0032	0.295901591	3.29E-24	167978430.3	0.005776871	0.001192917	1.46E-06	555.2068731	0.000185502	Luteimonas	Brachybacterium
Otu0139	Otu0033	0.386975128	1.43E-41	146250800.2	0.008714846	0.002046285	2.23E-05	561.3463317	0.000285148	Luteimonas	Dietzia
Otu0139	Otu0107	0.419758856	2.52E-49	138429508.3	0.017468173	0.001817924	4.63E-21	1876.3974	2.02E-12	Luteimonas	Flavobacterium
Otu0139	Otu0181	0.2902807	2.54E-23	169319419.6	0.016832183	0.005027662	0.000841269	321.6036436	0.005275818	Luteimonas	Marmoricola
Otu0139	Otu0007	0.276833201	2.83E-21	172527621.5	0.001452902	0.000423701	0.000627657	363.682036	0.003583402	Luteimonas	Acinetobacter
Otu0139	Otu0054	0.267804806	5.80E-20	174681547	0.007002782	0.001042406	2.93E-11	1041.893709	3.84E-07	Luteimonas	Pseudomonas
Otu0139	Otu0161	0.280716295	7.45E-22	171601222.4	0.017683219	0.003670657	1.65E-06	538.5325671	0.000297361	Luteimonas	Xanthomonadaceae_unclassified
Otu0140	Otu0162	0.169588497	1.01E-08	198113245.4	0.017771887	0.002772632	2.14E-10	1154.60272	2.84E-06	UCG-010_ge	Blautia
Otu0140	Otu0117	0.200506193	1.10E-11	190737137.1	0.017933769	0.004220219	2.32E-05	564.2220468	0.001106182	UCG-010_ge	Clostridia_vadinBB60_group_ge
Otu0140	Otu0104	0.243479091	1.13E-16	180484990.8	0.012795691	0.002241638	1.46E-08	919.8154577	3.07E-05	UCG-010_ge	Desulfovibrionaceae_unclassified
Otu0140	Otu0130	0.184987773	3.91E-10	194439403.6	0.020281297	0.00619078	0.001084943	416.2218418	0.00700582	UCG-010_ge	Lachnospiraceae_unclassified
Otu0140	Otu0124	0.200966374	9.85E-12	190627350.6	0.010750019	0.002364625	6.06E-06	544.6197005	0.000958757	UCG-010_ge	Lachnospiraceae_unclassified
Otu0140	Otu0004	0.234928607	1.35E-15	182524900.1	0.00258531	0.000707785	0.000271511	672.9628831	0.000557783	UCG-010_ge	UCG-005
Otu0140	Otu0064	0.29302709	9.41E-24	168664207	0.012342831	0.00376981	0.001092284	453.1422761	0.004783895	UCG-010_ge	Rikenellaceae_RC9_gut_group
Otu0140	Otu0055	0.160540868	6.00E-08	200271759.6	0.003717307	0.000915522	5.24E-05	444.8686521	0.003265867	UCG-010_ge	Treponema
Otu0140	Otu0133	0.268896344	4.05E-20	174421136.3	0.016269856	0.004282408	0.000152943	487.2901836	0.002334355	UCG-010_ge	UCG-010_ge
Otu0140	Otu0191	0.167897096	1.42E-08	198516766.9	0.01679318	0.004421307	0.000153548	451.2970201	0.003717404	UCG-010_ge	uncultured
Otu0143	Otu0112	0.169541831	1.02E-08	198124378.5	0.013442225	0.001896408	2.40E-12	1466.647887	4.68E-07	Lachnospiraceae_unclassified	Alistipes
Otu0143	Otu0136	0.219088139	1.03E-13	186303998.1	0.014716486	0.001641011	1.24E-18	2240.545714	3.03E-11	Lachnospiraceae_unclassified	Bacteroides
Otu0143	Otu0041	0.234439393	1.55E-15	182641612.9	0.007126463	0.002060942	0.0005649	468.4111572	0.006933964	Lachnospiraceae_unclassified	Bacteroides
Otu0143	Otu0079	0.226751441	1.32E-14	184475746	0.009666826	0.002848022	0.000712307	458.3263288	0.00664077	Lachnospiraceae_unclassified	Christensenellaceae_R-7_group
Otu0143	Otu0206	0.239918775	3.22E-16	181334383.7	0.02261676	0.006786955	0.000889154	437.8841174	0.008662775	Lachnospiraceae_unclassified	Coprococcus
Otu0143	Otu0261	0.212731718	5.34E-13	187820464.5	0.014834742	0.002429617	1.41E-09	1057.710734	3.55E-05	Lachnospiraceae_unclassified	Lachnospiraceae_unclassified
Otu0143	Otu0031	0.234262383	1.63E-15	182683842.6	0.008023347	0.002049605	9.60E-05	635.3803263	0.001616673	Lachnospiraceae_unclassified	Lachnospiraceae_unclassified
Otu0143	Otu0088	0.139066477	2.78E-06	205394956.2	0.005780338	0.001348928	1.98E-05	571.9913743	0.002339232	Lachnospiraceae_unclassified	Marinospirillum
Otu0143	Otu0222	0.240519769	2.70E-16	181191003.2	0.018047189	0.003403657	1.38E-07	898.7959368	0.000156529	Lachnospiraceae_unclassified	Monoglobus
Otu0143	Otu0080	0.257880129	1.41E-18	177049300.9	0.007680947	0.001171466	8.38E-11	1213.22722	3.55E-06	Lachnospiraceae_unclassified	Oscillospirales_ge
Otu0143	Otu0004	0.311954484	7.37E-27	164148653.7	0.003085102	0.000641921	1.75E-06	1163.308597	7.94E-06	Lachnospiraceae_unclassified	UCG-005
Otu0143	Otu0011	0.202659887	6.54E-12	190223325.1	0.005577755	0.001491706	0.000193952	578.8859497	0.001924583	Lachnospiraceae_unclassified	Bifidobacterium
Otu0143	Otu0217	0.241202553	2.21E-16	181028109.8	0.023608744	0.004759243	8.11E-07	917.4551717	0.00016224	Lachnospiraceae_unclassified	Succinivibrio
Otu0143	Otu0184	0.167588949	1.51E-08	198590282.4	0.016411243	0.003103015	1.48E-07	904.9464622	0.000144596	Lachnospiraceae_unclassified	UCG-010_ge
Otu0143	Otu0299	0.168555845	1.25E-08	198359607.5	0.022841708	0.003675412	7.24E-10	1105.9326	2.33E-05	Lachnospiraceae_unclassified	UCG-010_ge
Otu0143	Otu0122	0.219632792	8.90E-14	186174058.9	0.013834836	0.003005664	4.64E-06	727.2525656	0.000646103	Lachnospiraceae_unclassified	uncultured
Otu0143	Otu0102	0.224879495	2.19E-14	184922340.6	0.007703678	0.001727774	9.07E-06	588.3913334	0.001321394	Lachnospiraceae_unclassified	uncultured
Otu0144	Otu0109	0.036994765	0.214608987	229746447	0.014377592	0.002540527	1.93E-08	1272.328809	3.21E-05	Ruminococcus	Brevibacterium
Otu0144	Otu0042	0.210626596	9.11E-13	188322688.4	0.008321062	0.00244407	0.000686077	610.7034888	0.007002762	Ruminococcus	Christensenellaceae_R-7_group
Otu0144	Otu0149	0.197404776	2.30E-11	191477049.5	0.008230561	0.001397177	5.07E-09	1171.101497	9.31E-05	Ruminococcus	Lachnospiraceae_ge
Otu0144	Otu0035	0.210145214	1.03E-12	188437532.9	0.0090931	0.002506231	0.000298259	719.5795643	0.003796351	Ruminococcus	Lachnospiraceae_NK3A20_group
Otu0144	Otu0031	0.159950844	6.72E-08	200412523.2	0.007743644	0.002301463	0.000792316	536.5504247	0.008122582	Ruminococcus	Lachnospiraceae_unclassified
Otu0144	Otu0010	0.212677894	5.41E-13	187833305.4	0.006636456	0.001141258	7.90E-09	1522.355497	1.16E-05	Ruminococcus	Ruminococcaceae_unclassified
Otu0144	Otu0011	0.175767435	2.84E-09	196639121.4	0.005750619	0.001397724	4.17E-05	754.8400826	0.001342678	Ruminococcus	Bifidobacterium
Otu0144	Otu0063	0.144765166	1.06E-06	204035406.4	0.016517891	0.003449248	1.90E-06	1100.063698	0.000221294	Ruminococcus	Rikenellaceae_RC9_gut_group
Otu0144	Otu0074	0.272811906	1.10E-20	173486991.4	0.006577665	0.001264173	2.33E-07	1052.00974	0.000257596	Ruminococcus	Ruminococcus
Otu0145	Otu0108	0.130643863	1.08E-05	207404359.3	0.01297125	0.003333587	0.000105678	444.060151	0.002105729	Parasutterella	Acetitomaculum
Otu0145	Otu0154	0.179669997	1.24E-09	195708078	0.010386063	0.001258548	4.32E-16	1453.390558	2.57E-08	Parasutterella	Alloprevotella
Otu0145	Otu0057	0.226244332	1.51E-14	184596728.2	0.00804387	0.001376602	6.70E-09	881.2158682	2.17E-05	Parasutterella	Christensenellaceae_R-7_group
Otu0145	Otu0131	0.238034381	5.55E-16	181783948.1	0.00839388	0.001991386	2.70E-05	439.4392716	0.002831687	Parasutterella	Oscillospirales_ge
Otu0145	Otu0004	0.26320191	2.59E-19	175779671	0.00238929	0.000731666	0.001125587	582.2630584	0.002112892	Parasutterella	UCG-005
Otu0145	Otu0156	0.135387723	5.09E-06	206272605.2	0.015794852	0.003076007	3.33E-07	649.0740983	0.000173582	Parasutterella	UCG-010_ge
Otu0145	Otu0059	0.165005602	2.53E-08	199206597.5	0.007768913	0.001864054	3.31E-05	525.7439522	0.001042227	Parasutterella	uncultured
Otu0146	Otu0120	0.034549573	0.246490258	230329802.2	0.011539548	0.001373881	1.34E-16	4593.668243	5.49E-09	Psychrobacter	Bacteroidales_RF16_group_ge
Otu0146	Otu0089	0.058680085	0.048901467	224572928.8	0.007043339	0.000823054	3.74E-17	4852.876247	2.12E-09	Psychrobacter	Corynebacterium
Otu0146	Otu0018	0.028593349	0.337542084	231750792.7	0.005642108	0.001381417	4.74E-05	2012.1863	0.000331486	Psychrobacter	Intrasporangiaceae_unclassified
Otu0147	Otu0092	0.243419251	1.15E-16	180499267	0.017121063	0.003107951	4.48E-08	696.3105628	1.55E-05	Oscillospirales_ge	Dorea
Otu0147	Otu0130	0.315028252	2.19E-27	163415337.4	0.022254496	0.004818736	4.32E-06	563.8534189	0.000268825	Oscillospirales_ge	Lachnospiraceae_unclassified
Otu0147	Otu0098	0.244675842	7.96E-17	180199479.1	0.010220435	0.002408596	2.38E-05	384.8474998	0.001647338	Oscillospirales_ge	Oscillospirales_ge
Otu0147	Otu0004	0.28037449	8.39E-22	171682767.7	0.003175926	0.00064555	9.96E-07	926.719621	4.57E-06	Oscillospirales_ge	UCG-005
Otu0147	Otu0179	0.136127952	4.51E-06	206096007	0.022118453	0.00306511	9.83E-13	1011.743225	1.10E-07	Oscillospirales_ge	Prevotellaceae_unclassified
Otu0149	Otu0057	0.153247641	2.35E-07	202011722.2	0.008835136	0.001547321	1.45E-08	1147.677884	3.58E-05	Lachnospiraceae_ge	Christensenellaceae_R-7_group
Otu0149	Otu0042	0.185416493	3.56E-10	194337122.8	0.009328983	0.001849094	5.28E-07	1102.955413	8.71E-05	Lachnospiraceae_ge	Christensenellaceae_R-7_group
Otu0149	Otu0128	0.218287265	1.27E-13	186495064.6	0.004824196	0.000747961	1.66E-10	1772.246689	2.61E-05	Lachnospiraceae_ge	Clostridia_UCG-014_ge
Otu0149	Otu0035	0.225622581	1.79E-14	184745060.9	0.010989571	0.002173755	5.01E-07	1485.057664	8.52E-05	Lachnospiraceae_ge	Lachnospiraceae_NK3A20_group
Otu0149	Otu0010	0.240729622	2.54E-16	181140938.1	0.008613707	0.001072056	2.36E-15	2499.383894	4.72E-10	Lachnospiraceae_ge	Ruminococcaceae_unclassified
Otu0149	Otu0103	0.10537347	0.000394977	213433176.9	0.00791168	0.002231617	0.000408389	541.73154	0.009522015	Lachnospiraceae_ge	Prevotellaceae_unclassified
Otu0149	Otu0144	0.197404776	2.30E-11	191477049.5	0.015265536	0.001778184	3.00E-17	2120.445063	5.68E-09	Lachnospiraceae_ge	Ruminococcus
Otu0149	Otu0074	0.256822595	1.96E-18	177301599.3	0.01028815	0.001017313	4.56E-23	3306.608004	6.39E-15	Lachnospiraceae_ge	Ruminococcus
Otu0149	Otu0055	0.116768247	8.53E-05	210714697.9	0.005198414	0.000739294	3.54E-12	1604.15878	6.69E-07	Lachnospiraceae_ge	Treponema
Otu0150	Otu0075	0.149280455	4.80E-07	202958183.2	0.010163466	0.001325847	3.84E-14	1288.781319	3.34E-08	Clostridium_sensu_stricto_1	Alistipes
Otu0150	Otu0016	0.22214408	4.57E-14	185574935	0.006090401	0.001944954	0.001784869	367.2100437	0.006137013	Clostridium_sensu_stricto_1	Bacteroides
Otu0150	Otu0190	0.045164106	0.129699789	227797468	0.019335397	0.005217911	0.000221201	385.1556462	0.004983322	Clostridium_sensu_stricto_1	Brevibacterium
Otu0150	Otu0042	0.127773948	1.69E-05	208089041.7	0.00651138	0.001917764	0.000709548	371.2834402	0.005048604	Clostridium_sensu_stricto_1	Christensenellaceae_R-7_group
Otu0150	Otu0157	-0.010369149	0.728047546	241046168.5	0.012220256	0.002440589	6.41E-07	674.374035	0.000118695	Clostridium_sensu_stricto_1	Comamonadaceae_unclassified
Otu0150	Otu0060	-0.01603448	0.590764921	242397760.1	0.003699421	0.000705112	1.85E-07	677.2656787	0.000117262	Clostridium_sensu_stricto_1	Kocuria
Otu0150	Otu0094	0.225094625	2.06E-14	184871016.4	0.014218887	0.004699383	0.0025372	352.833867	0.009664903	Clostridium_sensu_stricto_1	Lachnospiraceae_unclassified
Otu0150	Otu0031	0.260193122	6.77E-19	176497484.5	0.007268274	0.002143808	0.00072233	393.2256236	0.0044959	Clostridium_sensu_stricto_1	Lachnospiraceae_unclassified
Otu0150	Otu0076	0.222893357	3.74E-14	185396178.3	0.013810608	0.003877966	0.000384502	442.4135866	0.002841699	Clostridium_sensu_stricto_1	NK4A214_group
Otu0150	Otu0030	0.224223769	2.61E-14	185078778.6	0.008615197	0.001661147	2.54E-07	883.9983926	2.31E-05	Clostridium_sensu_stricto_1	Ruminobacter
Otu0151	Otu0017	0.200345678	1.14E-11	190775431.7	0.008354806	0.001165393	1.37E-12	1908.296133	7.37E-10	Monoglobus	Atopostipes
Otu0151	Otu0110	-0.028461238	0.339779906	245362441.3	0.010306344	0.002071402	7.53E-07	759.5864102	0.000223902	Monoglobus	Lawsonella
Otu0151	Otu0069	0.174956522	3.37E-09	196832583	0.009479064	0.002513369	0.000170773	632.6358961	0.003372823	Monoglobus	Rikenellaceae_RC9_gut_group
Otu0151	Otu0030	0.17407791	4.04E-09	197042195.4	0.011652472	0.001337834	1.07E-17	2298.414217	5.43E-11	Monoglobus	Ruminobacter
Otu0152	Otu0085	0.213236809	4.69E-13	187699963.8	0.010543525	0.002406234	1.29E-05	466.8774424	0.001165813	Lachnospiraceae_unclassified	Alistipes
Otu0152	Otu0086	0.244069075	9.53E-17	180344236.9	0.008714234	0.002018335	1.72E-05	480.9943677	0.002565372	Lachnospiraceae_unclassified	Bacteroides
Otu0152	Otu0016	0.250363549	1.44E-17	178842549.2	0.007467984	0.001806157	3.82E-05	555.5842501	0.000458683	Lachnospiraceae_unclassified	Bacteroides
Otu0152	Otu0057	0.244731225	7.83E-17	180186266.1	0.006979428	0.00164398	2.36E-05	452.9670913	0.001541792	Lachnospiraceae_unclassified	Christensenellaceae_R-7_group
Otu0152	Otu0206	0.267675085	6.05E-20	174712494.9	0.02306674	0.006517412	0.00041771	417.3972014	0.005740868	Lachnospiraceae_unclassified	Coprococcus
Otu0152	Otu0188	0.190517219	1.13E-10	193120230.4	0.022208685	0.004833857	4.83E-06	523.72332	0.00060372	Lachnospiraceae_unclassified	Monoglobus
Otu0152	Otu0076	0.205112219	3.60E-12	189638266.7	0.019908698	0.002950807	2.42E-11	1165.976396	1.10E-07	Lachnospiraceae_unclassified	NK4A214_group
Otu0152	Otu0131	0.221696552	5.15E-14	185681702.7	0.008328802	0.001610257	2.74E-07	574.6686308	0.000286708	Lachnospiraceae_unclassified	Oscillospirales_ge
Otu0152	Otu0004	0.261833887	4.01E-19	176106043.5	0.003607998	0.000651883	3.88E-08	1228.198451	2.75E-07	Lachnospiraceae_unclassified	UCG-005
Otu0152	Otu0021	0.225816557	1.70E-14	184698783.4	0.006306035	0.00169884	0.000215761	495.8995658	0.002337711	Lachnospiraceae_unclassified	Rikenellaceae_RC9_gut_group
Otu0152	Otu0058	0.211346887	7.59E-13	188150846.9	0.009638784	0.002197484	1.26E-05	513.0020366	0.000736541	Lachnospiraceae_unclassified	Ruminococcaceae_unclassified
Otu0153	Otu0095	-0.062585796	0.035659872	253503618.1	0.011947999	0.002094139	1.48E-08	510.1508306	3.68E-05	JG30-KF-CM45_ge	Bacteroides
Otu0153	Otu0032	0.383635447	7.92E-41	147047555.9	0.004609451	0.001390104	0.000942742	397.0897822	0.00791504	JG30-KF-CM45_ge	Brachybacterium
Otu0153	Otu0042	0.018547513	0.533930171	234147451.6	0.01048987	0.002082625	5.51E-07	471.7067184	6.84E-05	JG30-KF-CM45_ge	Christensenellaceae_R-7_group
Otu0153	Otu0079	0.060756566	0.041423242	224077537.7	0.014561868	0.003554573	4.49E-05	349.1145273	0.001550606	JG30-KF-CM45_ge	Christensenellaceae_R-7_group
Otu0153	Otu0033	0.436535144	1.22E-53	134427149.5	0.008509031	0.002478874	0.000619596	495.7921653	0.003169986	JG30-KF-CM45_ge	Dietzia
Otu0153	Otu0018	0.584567347	2.92E-104	99110754.98	0.003258251	0.001005516	0.001228813	477.4554764	0.003517853	JG30-KF-CM45_ge	Intrasporangiaceae_unclassified
Otu0153	Otu0027	0.014887455	0.617598245	235020640.5	0.011499111	0.001534311	1.35E-13	1015.712278	9.59E-09	JG30-KF-CM45_ge	Jeotgalicoccus
Otu0153	Otu0094	-0.021067231	0.479853754	243598435.3	0.012876022	0.002979705	1.69E-05	554.3725671	0.001500855	JG30-KF-CM45_ge	Lachnospiraceae_unclassified
Otu0153	Otu0084	-0.00758271	0.799280035	240381401.2	0.018511576	0.002989075	8.27E-10	641.0117619	4.62E-06	JG30-KF-CM45_ge	Lachnospiraceae_unclassified
Otu0153	Otu0134	0.610454135	4.87E-116	92934882.62	0.012590218	0.004046619	0.001909779	371.918142	0.009110235	JG30-KF-CM45_ge	Nocardioides
Otu0153	Otu0024	0.550279649	3.32E-90	107290852.8	0.004002642	0.001232042	0.001193387	455.4438517	0.0042616	JG30-KF-CM45_ge	Ornithinimicrobium
Otu0153	Otu0006	0.473432544	5.05E-64	125624449.1	0.000998955	0.000329074	0.002455496	392.9531302	0.007486333	JG30-KF-CM45_ge	Glutamicibacter
Otu0153	Otu0009	0.512782463	1.36E-76	116236645.4	0.002857282	0.000739263	0.000117446	665.5740492	0.000553434	JG30-KF-CM45_ge	Intrasporangiaceae_unclassified
Otu0153	Otu0073	-0.015156253	0.611262317	242188239.2	0.016183029	0.003321503	1.26E-06	460.9186165	8.38E-05	JG30-KF-CM45_ge	Rikenellaceae_RC9_gut_group
Otu0154	Otu0036	0.159153405	7.82E-08	200602769.9	0.009233608	0.002668312	0.000559527	768.6256798	0.00448305	Alloprevotella	Agathobacter
Otu0154	Otu0028	0.169976585	9.37E-09	198020658.2	0.007690974	0.001916196	6.38E-05	712.0121777	0.001279156	Alloprevotella	Facklamia
Otu0154	Otu0269	0.166182723	2.00E-08	198925769	0.024698263	0.006229886	7.82E-05	801.9624587	0.004039916	Alloprevotella	Lachnoclostridium
Otu0154	Otu0099	0.087961732	0.003122632	217587136.7	0.010204448	0.00208026	1.07E-06	1098.733314	0.000471622	Alloprevotella	Lachnospiraceae_NK3A20_group
Otu0154	Otu0008	0.233125499	2.25E-15	182955071.8	0.002468141	0.000659261	0.000190461	613.5712821	0.008840485	Alloprevotella	UCG-005
Otu0154	Otu0145	0.179669997	1.24E-09	195708078	0.015572164	0.001938672	2.40E-15	2175.338811	1.87E-08	Alloprevotella	Parasutterella
Otu0154	Otu0063	0.225767749	1.72E-14	184710427.8	0.0150649	0.00429971	0.000476934	737.4461733	0.005122803	Alloprevotella	Rikenellaceae_RC9_gut_group
Otu0154	Otu0202	0.19768924	2.15E-11	191409184.3	0.009374616	0.002264891	3.75E-05	594.3783604	0.005165663	Alloprevotella	UCG-010_ge
Otu0155	Otu0079	0.201435603	8.80E-12	190515405.5	0.014757625	0.001670013	3.74E-18	1508.670895	7.81E-11	Frisingicoccus	Christensenellaceae_R-7_group
Otu0155	Otu0152	0.173449762	4.60E-09	197192054.1	0.013873984	0.003630122	0.000139703	371.3506326	0.004675606	Frisingicoccus	Lachnospiraceae_unclassified
Otu0155	Otu0124	0.194387424	4.66E-11	192196906.3	0.016528537	0.001234315	4.84E-38	2808.247717	2.47E-20	Frisingicoccus	Lachnospiraceae_unclassified
Otu0155	Otu0097	-0.007303902	0.806511293	240314885.2	0.002856494	0.000365915	1.34E-14	1039.812846	7.25E-08	Frisingicoccus	Massilia
Otu0155	Otu0194	0.001832566	0.95099883	238135176.5	0.006003305	0.001526939	8.96E-05	378.2730193	0.003724836	Frisingicoccus	Comamonadaceae_unclassified
Otu0155	Otu0021	0.240499434	2.72E-16	181195854.7	0.007288025	0.001741164	3.07E-05	701.7138825	0.00072403	Frisingicoccus	Rikenellaceae_RC9_gut_group
Otu0155	Otu0217	0.12429856	2.86E-05	208918173.3	0.027862203	0.003629803	3.56E-14	1183.716527	1.43E-08	Frisingicoccus	Succinivibrio
Otu0155	Otu0177	0.239288965	3.86E-16	181484639	0.022714619	0.004698746	1.52E-06	837.6424266	0.000238945	Frisingicoccus	UCG-009
Otu0156	Otu0109	0.120260438	5.18E-05	209881557.6	0.011160469	0.003095386	0.000325229	483.2325692	0.005861463	UCG-010_ge	Brevibacterium
Otu0156	Otu0181	0.038417164	0.19748839	229407101.9	0.026770531	0.005023984	1.20E-07	830.7071678	3.42E-05	UCG-010_ge	Marmoricola
Otu0156	Otu0008	0.260228867	6.70E-19	176488957	0.002618373	0.000687273	0.00014663	413.9395931	0.006824266	UCG-010_ge	UCG-005
Otu0156	Otu0145	0.135387723	5.09E-06	206272605.2	0.013031706	0.003159296	3.98E-05	548.7956386	0.003155132	UCG-010_ge	Parasutterella
Otu0157	Otu0075	-0.000447902	0.988016419	238679233.1	0.010604744	0.001946275	6.23E-08	1500.785524	7.72E-05	Comamonadaceae_unclassified	Alistipes
Otu0157	Otu0150	-0.010369149	0.728047546	241046168.5	0.014777327	0.003798014	0.000105796	826.5721629	0.003476815	Comamonadaceae_unclassified	Clostridium_sensu_stricto_1
Otu0157	Otu0023	0.068552337	0.021362694	222217682	0.004166906	0.00075827	4.83E-08	1393.495081	4.63E-05	Comamonadaceae_unclassified	Ralstonia
Otu0157	Otu0133	0.010658353	0.720775355	236029587.4	0.017856695	0.003700837	1.59E-06	1305.909903	0.000313143	Comamonadaceae_unclassified	UCG-010_ge
Otu0160	Otu0079	0.138995243	2.82E-06	205411950.6	0.013675044	0.002164958	3.85E-10	1026.248164	2.39E-06	Lachnospiraceae_unclassified	Christensenellaceae_R-7_group
Otu0160	Otu0092	0.188973257	1.61E-10	193488577	0.021148621	0.002989364	2.63E-12	1318.033116	9.17E-08	Lachnospiraceae_unclassified	Dorea
Otu0160	Otu0188	0.217592465	1.52E-13	186660824.6	0.027310128	0.004774171	1.36E-08	898.9548307	2.59E-05	Lachnospiraceae_unclassified	Monoglobus
Otu0160	Otu0004	0.194443093	4.60E-11	192183625.4	0.002338748	0.000751859	0.001914082	442.5177648	0.003236773	Lachnospiraceae_unclassified	UCG-005
Otu0160	Otu0010	0.180945767	9.46E-10	195403714.5	0.005538712	0.001264459	1.30E-05	545.1384947	0.000354652	Lachnospiraceae_unclassified	Ruminococcaceae_unclassified
Otu0160	Otu0029	0.207811872	1.84E-12	188994203.9	0.006367369	0.001377134	4.21E-06	517.9663315	0.000635888	Lachnospiraceae_unclassified	Rikenellaceae_RC9_gut_group
Otu0160	Otu0030	0.191313248	9.46E-11	192930319.9	0.007065166	0.001985759	0.000389433	397.6987336	0.003119076	Lachnospiraceae_unclassified	Ruminobacter
Otu0160	Otu0102	0.153894843	2.08E-07	201857317.8	0.009388597	0.001480546	3.30E-10	951.3227643	7.69E-06	Lachnospiraceae_unclassified	uncultured
Otu0161	Otu0018	0.296110659	3.04E-24	167928552.6	0.004521336	0.000896671	5.36E-07	729.1571768	9.18E-06	Xanthomonadaceae_unclassified	Intrasporangiaceae_unclassified
Otu0161	Otu0269	0.059054676	0.04747433	224483561.7	0.028360088	0.006660285	2.23E-05	384.7749971	0.002009419	Xanthomonadaceae_unclassified	Lachnoclostridium
Otu0161	Otu0139	0.280716295	7.45E-22	171601222.4	0.01808999	0.003733547	1.44E-06	532.2213728	0.000120485	Xanthomonadaceae_unclassified	Luteimonas
Otu0161	Otu0115	0.194842738	4.19E-11	192088281	0.014488406	0.003693646	9.30E-05	354.0849639	0.001920799	Xanthomonadaceae_unclassified	Microbacteriaceae_unclassified
Otu0162	Otu0100	0.142037465	1.69E-06	204686160.5	0.011955488	0.002550413	3.10E-06	540.6157207	0.000337126	Blautia	Acetitomaculum
Otu0162	Otu0104	0.191221396	9.66E-11	192952233.3	0.014943603	0.00178691	1.80E-16	1543.014015	6.87E-10	Blautia	Desulfovibrionaceae_unclassified
Otu0162	Otu0076	0.247557455	3.37E-17	179512005.8	0.014259433	0.004061232	0.000463979	424.6291395	0.003411823	Blautia	NK4A214_group
Otu0162	Otu0131	0.175677364	2.90E-09	196660609.9	0.008398203	0.002332164	0.000330823	302.7038857	0.009881258	Blautia	Oscillospirales_ge
Otu0162	Otu0004	0.226490919	1.41E-14	184537899.4	0.002977472	0.000640587	3.75E-06	818.7789591	1.33E-05	Blautia	UCG-005
Otu0162	Otu0172	0.111767048	0.000170095	211907845.8	0.012254419	0.002810128	1.42E-05	449.4695682	0.001071417	Blautia	UCG-010_ge
Otu0162	Otu0140	0.169588497	1.01E-08	198113245.4	0.019212835	0.002469644	1.64E-14	1235.986848	1.26E-08	Blautia	UCG-010_ge
Otu0165	Otu0095	0.248428533	2.59E-17	179304190.5	0.007315973	0.002034272	0.000336755	231.0808164	0.007181925	Oscillibacter	Bacteroides
Otu0165	Otu0041	0.270864211	2.11E-20	173951657.6	0.006992089	0.002097146	0.000883757	226.7953279	0.007455318	Oscillibacter	Bacteroides
Otu0165	Otu0016	0.293210135	8.81E-24	168620537.4	0.006291405	0.001867718	0.000781482	282.6261764	0.003307741	Oscillibacter	Bacteroides
Otu0165	Otu0113	0.214727003	3.20E-13	187344444.6	0.020485887	0.003514534	7.29E-09	599.98032	6.26E-06	Oscillibacter	Christensenellaceae_R-7_group
Otu0165	Otu0132	0.041638992	0.162440704	228638462.7	0.008170188	0.002025442	5.86E-05	271.227864	0.002303348	Oscillibacter	Enteractinococcus
Otu0165	Otu0077	0.15345751	2.26E-07	201961653.3	0.009766147	0.002547829	0.000133558	279.0007989	0.002150997	Oscillibacter	Ignavigranum
Otu0165	Otu0027	0.161377334	5.11E-08	200072202.1	0.0065813	0.001289898	3.94E-07	485.5428256	3.62E-05	Oscillibacter	Jeotgalicoccus
Otu0165	Otu0130	0.234433707	1.55E-15	182642969.5	0.019284073	0.005641526	0.000652922	257.7179573	0.004484114	Oscillibacter	Lachnospiraceae_unclassified
Otu0165	Otu0186	0.114140076	0.000122994	211341706.8	0.016679975	0.004298341	0.00011029	281.6398492	0.00261388	Oscillibacter	Oscillospirales_ge
Otu0165	Otu0004	0.258866565	1.03E-18	176813964.5	0.002704666	0.000642891	2.79E-05	519.7342905	7.26E-05	Oscillibacter	UCG-005
Otu0165	Otu0064	0.229063566	6.97E-15	183924136.7	0.011898106	0.003394544	0.00047452	288.5939522	0.002461093	Oscillibacter	Rikenellaceae_RC9_gut_group
Otu0165	Otu0073	0.236279523	9.18E-16	182202608.9	0.011697233	0.003396937	0.000595522	265.4620809	0.003652418	Oscillibacter	Rikenellaceae_RC9_gut_group
Otu0165	Otu0069	0.259546089	8.32E-19	176651848.9	0.010055107	0.001774015	1.84E-08	553.3650917	1.06E-05	Oscillibacter	Rikenellaceae_RC9_gut_group
Otu0167	Otu0041	-0.007262954	0.807574739	240305116.2	0.012256389	0.00165892	2.90E-13	1711.635017	1.74E-07	Ornithinimicrobium	Bacteroides
Otu0167	Otu0111	0.060933132	0.040834569	224035413.9	0.009026989	0.002405626	0.000184085	461.8924928	0.007764382	Ornithinimicrobium	Pseudomonas
Otu0167	Otu0050	-0.002650972	0.929164003	239204824.7	0.004597293	0.00112165	4.45E-05	590.849755	0.001775211	Ornithinimicrobium	Sphingomonas
Otu0168	Otu0108	0.07717095	0.009550778	220161519.1	0.012957949	0.003840003	0.000764908	322.7356607	0.006709734	Ruminobacter	Acetitomaculum
Otu0168	Otu0036	0.265699247	1.15E-19	175183875.2	0.00854046	0.001826543	3.28E-06	642.6418017	0.000108154	Ruminobacter	Agathobacter
Otu0168	Otu0016	0.171606843	6.73E-09	197631723.8	0.006881649	0.001838104	0.000190397	456.9240416	0.001382373	Ruminobacter	Bacteroides
Otu0168	Otu0218	0.197387162	2.31E-11	191481251.7	0.017019693	0.004544046	0.000189196	382.4371353	0.003975438	Ruminobacter	Bacteroides
Otu0168	Otu0244	0.130358846	1.13E-05	207472356.4	0.023019975	0.006238936	0.000235274	391.3993593	0.003763465	Ruminobacter	Christensenellaceae_R-7_group
Otu0168	Otu0130	0.171661465	6.65E-09	197618692.3	0.021851146	0.005887457	0.000216175	432.8412971	0.002149081	Ruminobacter	Lachnospiraceae_unclassified
Otu0168	Otu0031	0.19829753	1.86E-11	191264063.1	0.007943696	0.001929115	4.11E-05	485.0915546	0.000838826	Ruminobacter	Lachnospiraceae_unclassified
Otu0168	Otu0188	0.117198634	8.02E-05	210612019.5	0.024164896	0.005987029	5.80E-05	459.6030242	0.001650933	Ruminobacter	Monoglobus
Otu0168	Otu0004	0.231314018	3.73E-15	183387241.2	0.003399886	0.000581156	6.44E-09	1210.01959	6.94E-08	Ruminobacter	UCG-005
Otu0168	Otu0288	0.045468634	0.127130828	227724816	0.026205848	0.007461386	0.000462108	352.7734392	0.005741566	Ruminobacter	UCG-010_ge
Otu0168	Otu0133	0.1195324	5.75E-05	210055247.4	0.017002929	0.004838511	0.000458874	383.7032058	0.003595328	Ruminobacter	UCG-010_ge
Otu0170	Otu0036	0.19979825	1.30E-11	190906032.7	0.008375954	0.001868702	8.14E-06	476.3665092	0.00019405	UCG-010_ge	Agathobacter
Otu0170	Otu0112	0.279266877	1.23E-21	171947013.7	0.013691144	0.002522566	7.00E-08	548.0219792	7.10E-05	UCG-010_ge	Alistipes
Otu0170	Otu0235	0.246673012	4.39E-17	179723009.4	0.019377228	0.004333389	8.55E-06	393.7103205	0.000666797	UCG-010_ge	Lachnospiraceae_unclassified
Otu0170	Otu0093	0.152820697	2.54E-07	202113579.1	0.013882095	0.002288528	1.79E-09	701.79841	7.24E-06	UCG-010_ge	Oscillospiraceae_unclassified
Otu0170	Otu0004	0.215754867	2.45E-13	187099224.8	0.002869671	0.000644038	9.20E-06	636.0206074	3.15E-05	UCG-010_ge	UCG-005
Otu0170	Otu0073	0.210120498	1.03E-12	188443429.6	0.014448732	0.002674535	8.03E-08	603.4179578	1.59E-05	UCG-010_ge	Rikenellaceae_RC9_gut_group
Otu0170	Otu0063	0.257328627	1.67E-18	177180873.9	0.012506377	0.00316814	8.39E-05	401.5913849	0.00116975	UCG-010_ge	Rikenellaceae_RC9_gut_group
Otu0170	Otu0055	0.102233846	0.000587598	214182204.4	0.004336451	0.000984838	1.17E-05	355.2554328	0.001421411	UCG-010_ge	Treponema
Otu0171	Otu0075	0.256123024	2.44E-18	177468497.7	0.008404793	0.002236422	0.000179999	339.6911641	0.005078961	Monoglobus	Alistipes
Otu0171	Otu0016	0.285536701	1.38E-22	170451206.8	0.00697557	0.001872687	0.000205122	399.7591575	0.0013562	Monoglobus	Bacteroides
Otu0171	Otu0093	0.186934268	2.54E-10	193975023.5	0.012446129	0.003082273	5.76E-05	409.651805	0.001671495	Monoglobus	Oscillospiraceae_unclassified
Otu0171	Otu0004	0.247135578	3.82E-17	179612654.1	0.003301874	0.00062906	1.83E-07	901.4995446	9.20E-07	Monoglobus	UCG-005
Otu0171	Otu0022	0.143372043	1.35E-06	204367767	0.003420367	0.000989127	0.000564695	342.4050986	0.005687956	Monoglobus	Solibacillus
Otu0171	Otu0172	0.123766113	3.10E-05	209045200.3	0.010940713	0.003049498	0.000347989	326.4740933	0.005908347	Monoglobus	UCG-010_ge
Otu0172	Otu0162	0.111767048	0.000170095	211907845.8	0.014852939	0.003551144	3.11E-05	551.6423634	0.002031648	UCG-010_ge	Blautia
Otu0172	Otu0171	0.123766113	3.10E-05	209045200.3	0.019536704	0.004745417	4.12E-05	577.0397541	0.001379078	UCG-010_ge	Monoglobus
Otu0172	Otu0004	0.201367074	8.94E-12	190531754.8	0.002549226	0.000804639	0.001575526	522.5185485	0.002663187	UCG-010_ge	UCG-005
Otu0172	Otu0063	0.216041465	2.28E-13	187030850.4	0.013037455	0.003942348	0.000972827	425.4535136	0.00668158	UCG-010_ge	Rikenellaceae_RC9_gut_group
Otu0172	Otu0022	0.107766003	0.000289703	212862384.6	0.003825904	0.001017728	0.000179207	494.4672523	0.003410096	UCG-010_ge	Solibacillus
Otu0172	Otu0202	0.200759829	1.03E-11	190676626.6	0.012525369	0.001571813	3.92E-15	1321.561602	1.54E-07	UCG-010_ge	UCG-010_ge
Otu0174	Otu0112	0.229052682	6.99E-15	183926733.4	0.011133317	0.002874419	0.000113612	421.5903141	0.0041815	uncultured_ge	Alistipes
Otu0174	Otu0218	0.222993467	3.64E-14	185372294.8	0.021828875	0.004482913	1.28E-06	789.6264482	0.0003714	uncultured_ge	Bacteroides
Otu0174	Otu0117	0.162858421	3.84E-08	199718855.6	0.017629525	0.00387356	5.91E-06	688.7141553	0.00079742	uncultured_ge	Clostridia_vadinBB60_group_ge
Otu0174	Otu0235	0.171541007	6.82E-09	197647430.4	0.020098528	0.005227948	0.000127622	440.2600606	0.003507857	uncultured_ge	Lachnospiraceae_unclassified
Otu0174	Otu0188	0.177786953	1.86E-09	196157320.1	0.021567223	0.005069032	2.27E-05	591.5115872	0.001779405	uncultured_ge	Monoglobus
Otu0174	Otu0171	0.218373769	1.24E-13	186474427.1	0.018352931	0.005421734	0.000736251	424.6623036	0.008723152	uncultured_ge	Monoglobus
Otu0174	Otu0004	0.191034915	1.01E-10	192996722.5	0.002379424	0.000811943	0.003452442	465.0584901	0.005670026	uncultured_ge	UCG-005
Otu0174	Otu0064	0.224502264	2.42E-14	185012337.5	0.015424862	0.003626619	2.28E-05	643.1189795	0.000370025	uncultured_ge	Rikenellaceae_RC9_gut_group
Otu0174	Otu0184	0.196405876	2.91E-11	191715359.6	0.018945207	0.002769755	1.30E-11	1113.929629	1.49E-06	uncultured_ge	UCG-010_ge
Otu0174	Otu0122	0.173372801	4.68E-09	197210415	0.013788804	0.003552594	0.000109945	431.649026	0.003565772	uncultured_ge	uncultured
Otu0176	Otu0041	0.236433934	8.78E-16	182165770.7	0.009752888	0.002069552	2.75E-06	631.566005	0.000401401	Gastranaerophilales_ge	Bacteroides
Otu0176	Otu0018	0.07472223	0.012100105	220745716	0.005032516	0.001259521	6.87E-05	546.1172861	0.000581115	Gastranaerophilales_ge	Intrasporangiaceae_unclassified
Otu0176	Otu0212	0.148819728	5.21E-07	203068099.9	0.024846792	0.006902036	0.000332225	377.190755	0.004382999	Gastranaerophilales_ge	Oscillospirales_ge
Otu0176	Otu0004	0.195410128	3.67E-11	191952917.5	0.002402942	0.000824642	0.003640067	413.2105373	0.005643146	Gastranaerophilales_ge	UCG-005
Otu0176	Otu0021	0.208027747	1.75E-12	188942702.2	0.005722219	0.001746384	0.001082813	347.7481075	0.006258701	Gastranaerophilales_ge	Rikenellaceae_RC9_gut_group
Otu0176	Otu0029	0.219748833	8.63E-14	186146374.7	0.004856926	0.0014031	0.000557269	319.6716032	0.008664139	Gastranaerophilales_ge	Rikenellaceae_RC9_gut_group
Otu0176	Otu0083	0.10699197	0.000320483	213047047.6	0.007444379	0.001388012	9.92E-08	734.4274295	9.26E-05	Gastranaerophilales_ge	Weeksellaceae_unclassified
Otu0177	Otu0125	0.235176981	1.26E-15	182465644.9	0.016569264	0.002699662	1.16E-09	646.2252409	2.49E-06	UCG-009	Akkermansia
Otu0177	Otu0016	0.261383928	4.63E-19	176213391.2	0.007807591	0.001622203	1.69E-06	529.9405222	5.12E-05	UCG-009	Bacteroides
Otu0177	Otu0155	0.239288965	3.86E-16	181484639	0.010093365	0.001863877	7.48E-08	398.5583902	0.000221176	UCG-009	Frisingicoccus
Otu0177	Otu0235	0.197327574	2.34E-11	191495467.7	0.02084316	0.004435013	2.93E-06	393.4536864	0.000353015	UCG-009	Lachnospiraceae_unclassified
Otu0177	Otu0212	0.245789678	5.72E-17	179933748.5	0.021395868	0.0066805	0.001399606	220.5500587	0.009276572	UCG-009	Oscillospirales_ge
Otu0177	Otu0004	0.264968992	1.46E-19	175358094.1	0.003611316	0.00058914	1.22E-09	960.0534975	1.06E-08	UCG-009	UCG-005
Otu0177	Otu0021	0.245114793	6.99E-17	180094757.4	0.008358641	0.001089489	3.66E-14	942.8369036	2.06E-09	UCG-009	Rikenellaceae_RC9_gut_group
Otu0177	Otu0184	0.201415574	8.84E-12	190520184.1	0.014213946	0.003955967	0.000341025	237.0597343	0.006832391	UCG-009	UCG-010_ge
Otu0178	Otu0079	0.165954746	2.10E-08	198980157.8	0.009693047	0.002989545	0.00122056	280.1029029	0.009834958	Alistipes	Christensenellaceae_R-7_group
Otu0178	Otu0261	0.219052395	1.04E-13	186312525.6	0.013373916	0.003571583	0.000189911	264.4880735	0.00807287	Alistipes	Lachnospiraceae_unclassified
Otu0178	Otu0004	0.237013022	7.44E-16	182027616.1	0.002640592	0.00072936	0.000307258	473.0589748	0.000611669	Alistipes	UCG-005
Otu0178	Otu0192	0.185942407	3.17E-10	194211654	0.044267938	0.00680754	1.18E-10	943.0737764	3.81E-07	Alistipes	uncultured_ge
Otu0179	Otu0016	0.231821464	3.24E-15	183266178.5	0.008898037	0.00175961	4.98E-07	813.5518249	3.60E-05	Prevotellaceae_unclassified	Bacteroides
Otu0179	Otu0092	0.17228281	5.86E-09	197470456.6	0.01712304	0.003977092	1.81E-05	526.0368314	0.000623564	Prevotellaceae_unclassified	Dorea
Otu0179	Otu0082	0.221155164	5.94E-14	185810863	0.010620928	0.003155252	0.000788208	329.9780741	0.009565617	Prevotellaceae_unclassified	Oscillospiraceae_unclassified
Otu0179	Otu0147	0.136127952	4.51E-06	206096007	0.020504725	0.003063456	3.44E-11	966.4013858	2.04E-06	Prevotellaceae_unclassified	Oscillospirales_ge
Otu0179	Otu0004	0.252404343	7.72E-18	178355672.3	0.003512327	0.000722101	1.31E-06	976.0979313	6.67E-06	Prevotellaceae_unclassified	UCG-005
Otu0180	Otu0218	0.241387152	2.10E-16	180984069.7	0.020777365	0.005909069	0.000455299	520.9500667	0.009339074	uncultured_ge	Bacteroides
Otu0180	Otu0048	0.019855738	0.505475428	233835345.4	0.00474555	0.000836059	1.75E-08	806.5822278	4.84E-05	uncultured_ge	Micrococcus
Otu0180	Otu0008	0.220501657	7.07E-14	185966771.7	0.002431054	0.000621941	9.83E-05	440.2150447	0.006362967	uncultured_ge	UCG-005
Otu0181	Otu0085	-0.049569081	0.096262282	250398189.5	0.007540648	0.002132947	0.000423902	236.0255171	0.007140848	Marmoricola	Alistipes
Otu0181	Otu0200	0.003541053	0.905477774	237727578.6	0.01826187	0.003006024	1.70E-09	495.7577074	1.05E-05	Marmoricola	Lachnospiraceae_unclassified
Otu0181	Otu0139	0.2902807	2.54E-23	169319419.6	0.015708339	0.004206776	0.000197891	302.5657905	0.002194168	Marmoricola	Luteimonas
Otu0181	Otu0097	0.056205192	0.059261043	225163369.9	0.003097358	0.000693217	8.69E-06	299.9225753	0.001730208	Marmoricola	Massilia
Otu0181	Otu0115	0.223449054	3.22E-14	185263604.4	0.01468773	0.004070407	0.000321657	263.1499391	0.0038006	Marmoricola	Microbacteriaceae_unclassified
Otu0181	Otu0009	0.404231503	1.52E-45	142133905.8	0.002403293	0.000617552	0.000105434	395.9438165	0.000428517	Marmoricola	Intrasporangiaceae_unclassified
Otu0181	Otu0156	0.038417164	0.19748839	229407101.9	0.011044399	0.002473197	8.79E-06	352.8427016	0.001029537	Marmoricola	UCG-010_ge
Otu0182	Otu0062	0.077862743	0.008923105	219996476.5	0.004437226	0.000546227	1.19E-15	2049.720249	5.66E-09	Comamonadaceae_unclassified	Bradyrhizobium
Otu0182	Otu0235	0.012970663	0.663583556	235477934.1	0.021492949	0.005561938	0.000117802	586.7970926	0.003825169	Comamonadaceae_unclassified	Lachnospiraceae_unclassified
Otu0182	Otu0215	0.04907802	0.099608735	226863716.2	0.016578499	0.002270972	5.43E-13	1627.497617	3.40E-07	Comamonadaceae_unclassified	Lachnospiraceae_unclassified
Otu0182	Otu0004	-0.002553278	0.93176798	239181517.6	-0.003499583	0.001190355	0.003349986	652.3007385	0.001212017	Comamonadaceae_unclassified	UCG-005
Otu0182	Otu0012	0.093694112	0.001639274	216219549.1	0.003050678	0.000682675	8.67E-06	809.393695	0.000364789	Comamonadaceae_unclassified	Paucibacter
Otu0182	Otu0020	-0.008444379	0.77704254	240586971.6	0.002416141	0.000631941	0.00013889	510.3938675	0.008034741	Comamonadaceae_unclassified	UCG-005
Otu0184	Otu0218	0.168120904	1.36E-08	198463372.5	0.019136786	0.004977653	0.00012757	369.0314088	0.003717811	UCG-010_ge	Bacteroides
Otu0184	Otu0016	0.252592103	7.29E-18	178310877.9	0.007115646	0.00204263	0.000513864	354.3923181	0.002971567	UCG-010_ge	Bacteroides
Otu0184	Otu0143	0.167588949	1.51E-08	198590282.4	0.013308753	0.002190051	1.68E-09	727.6561528	8.35E-06	UCG-010_ge	Lachnospiraceae_unclassified
Otu0184	Otu0031	0.202341388	7.07E-12	190299310.4	0.010726893	0.001388967	2.51E-14	1162.635712	1.07E-08	UCG-010_ge	Lachnospiraceae_unclassified
Otu0184	Otu0130	0.223674849	3.03E-14	185209735.8	0.021431693	0.006533829	0.001069584	317.7402924	0.008317655	UCG-010_ge	Lachnospiraceae_unclassified
Otu0184	Otu0222	0.220943182	6.29E-14	185861436	0.023066925	0.00277109	2.45E-16	1212.3038	1.25E-08	UCG-010_ge	Monoglobus
Otu0184	Otu0212	0.17632417	2.53E-09	196506299.9	0.025499312	0.006121272	3.34E-05	453.8238537	0.00128896	UCG-010_ge	Oscillospirales_ge
Otu0184	Otu0098	0.261507522	4.46E-19	176183905.1	0.012185133	0.002839586	1.93E-05	417.3288908	0.001754473	UCG-010_ge	Oscillospirales_ge
Otu0184	Otu0004	0.187873501	2.06E-10	193750948.4	0.003433424	0.000663199	2.67E-07	820.8355257	1.57E-06	UCG-010_ge	UCG-005
Otu0184	Otu0069	0.240086629	3.06E-16	181294338.4	0.008946096	0.00243855	0.000255327	366.8152062	0.003666563	UCG-010_ge	Rikenellaceae_RC9_gut_group
Otu0184	Otu0064	0.277065	2.61E-21	172472320.7	0.015337344	0.003705587	3.75E-05	512.3374993	0.000536217	UCG-010_ge	Rikenellaceae_RC9_gut_group
Otu0184	Otu0217	0.115293035	0.000104831	211066642.8	0.026672968	0.00420539	3.27E-10	815.2991058	3.06E-06	UCG-010_ge	Succinivibrio
Otu0184	Otu0177	0.201415574	8.84E-12	190520184.1	0.025419154	0.006468274	9.02E-05	416.7999683	0.001974923	UCG-010_ge	UCG-009
Otu0184	Otu0174	0.196405876	2.91E-11	191715359.6	0.014681683	0.002217248	5.50E-11	876.572194	5.39E-06	UCG-010_ge	uncultured_ge
Otu0186	Otu0036	0.178891891	1.47E-09	195893712.5	0.007024461	0.002244977	0.001799494	273.3082558	0.007188694	Oscillospirales_ge	Agathobacter
Otu0186	Otu0113	0.177818181	1.85E-09	196149870	0.018271315	0.00440652	3.63E-05	415.7093353	0.000969758	Oscillospirales_ge	Christensenellaceae_R-7_group
Otu0186	Otu0165	0.114140076	0.000122994	211341706.8	0.019326336	0.005141134	0.000179279	325.2585939	0.003197322	Oscillospirales_ge	Oscillibacter
Otu0186	Otu0004	0.204082891	4.63E-12	189883835.9	0.002586224	0.000707685	0.000269628	488.9509644	0.000546928	Oscillospirales_ge	UCG-005
Otu0186	Otu0064	0.21064901	9.06E-13	188317341.1	0.015181272	0.00317224	1.93E-06	598.5535621	6.16E-05	Oscillospirales_ge	Rikenellaceae_RC9_gut_group
Otu0186	Otu0133	0.196257482	3.01E-11	191750762.3	0.017288805	0.004382418	8.47E-05	387.039432	0.001557604	Oscillospirales_ge	UCG-010_ge
Otu0187	Otu0100	0.136205585	4.46E-06	206077485.8	0.01116381	0.00241186	4.11E-06	469.1836084	0.000396025	Clostridia_UCG-014_ge	Acetitomaculum
Otu0187	Otu0039	0.19448989	4.55E-11	192172460.7	0.006712	0.001721552	0.000102406	372.3581871	0.001959136	Clostridia_UCG-014_ge	Aerococcaceae_unclassified
Otu0187	Otu0040	0.297879993	1.58E-24	167506438.3	0.008368654	0.001209859	7.73E-12	841.3719049	5.46E-07	Clostridia_UCG-014_ge	Christensenellaceae_R-7_group
Otu0187	Otu0132	0.054110924	0.069391429	225663004.2	0.009958953	0.001670407	3.33E-09	705.860124	1.72E-05	Clostridia_UCG-014_ge	Enteractinococcus
Otu0187	Otu0130	0.267617996	6.16E-20	174726114.9	0.019116348	0.005817109	0.001046847	293.1766458	0.006392663	Clostridia_UCG-014_ge	Lachnospiraceae_unclassified
Otu0187	Otu0110	-0.010894244	0.714862324	241171441.7	0.008476226	0.001876941	6.97E-06	457.50696	0.00052993	Clostridia_UCG-014_ge	Lawsonella
Otu0187	Otu0004	0.251176712	1.12E-17	178648551	0.002144849	0.000702852	0.002329518	345.859922	0.00366942	Clostridia_UCG-014_ge	UCG-005
Otu0187	Otu0103	0.173901909	4.19E-09	197084184.4	0.008354689	0.001719464	1.35E-06	446.4688269	0.000371762	Clostridia_UCG-014_ge	Prevotellaceae_unclassified
Otu0187	Otu0063	0.268085095	5.29E-20	174614677.8	0.012975933	0.003644177	0.000385329	347.901963	0.002968653	Clostridia_UCG-014_ge	Rikenellaceae_RC9_gut_group
Otu0187	Otu0122	0.23184549	3.22E-15	183260446.6	0.015498541	0.002364925	8.55E-11	829.8566339	1.91E-06	Clostridia_UCG-014_ge	uncultured
Otu0188	Otu0152	0.190517219	1.13E-10	193120230.4	0.012595563	0.003243779	0.000109208	305.2027182	0.004829853	Monoglobus	Lachnospiraceae_unclassified
Otu0188	Otu0160	0.217592465	1.52E-13	186660824.6	0.018861823	0.003423993	4.48E-08	605.0005536	3.22E-05	Monoglobus	Lachnospiraceae_unclassified
Otu0188	Otu0076	0.237117349	7.22E-16	182002726.6	0.013945596	0.004366179	0.00144223	281.4363978	0.006660295	Monoglobus	NK4A214_group
Otu0188	Otu0004	0.238897346	4.33E-16	181578068.6	0.003060916	0.00073366	3.25E-05	623.8852279	9.15E-05	Monoglobus	UCG-005
Otu0188	Otu0021	0.232384724	2.76E-15	183131800.2	0.005905052	0.001789164	0.00099568	279.4025967	0.005900346	Monoglobus	Rikenellaceae_RC9_gut_group
Otu0188	Otu0168	0.117198634	8.02E-05	210612019.5	0.022135909	0.005561343	7.32E-05	407.5016343	0.00113368	Monoglobus	Ruminobacter
Otu0188	Otu0174	0.177786953	1.86E-09	196157320.1	0.012534215	0.002710955	4.21E-06	348.6743455	0.000903519	Monoglobus	uncultured_ge
Otu0190	Otu0043	-0.01033922	0.728801542	241039028.2	0.001418951	0.000291405	1.28E-06	526.9050721	0.000909783	Brevibacterium	Rhodobacteraceae_unclassified
Otu0191	Otu0104	0.202031918	7.62E-12	190373141.2	0.009263091	0.00252075	0.000249352	308.9252553	0.005643591	uncultured	Desulfovibrionaceae_unclassified
Otu0191	Otu0004	0.216201386	2.19E-13	186992697.6	0.002336718	0.000726627	0.001337779	386.2789014	0.002179699	uncultured	UCG-005
Otu0191	Otu0140	0.167897096	1.42E-08	198516766.9	0.014207098	0.003669083	0.000114133	369.8389838	0.002213254	uncultured	UCG-010_ge
Otu0192	Otu0178	0.185942407	3.17E-10	194211654	0.022029525	0.003564991	8.99E-10	476.7229046	2.50E-06	uncultured_ge	Alistipes
Otu0192	Otu0136	0.225445864	1.88E-14	184787220.6	0.009426426	0.002512388	0.000184427	192.9667772	0.003563754	uncultured_ge	Bacteroides
Otu0192	Otu0004	0.197184307	2.42E-11	191529647.3	0.002197516	0.000645335	0.000684481	256.7915559	0.001170643	uncultured_ge	UCG-005
Otu0192	Otu0063	0.253207638	6.03E-18	178164028.1	0.013712587	0.002772795	8.76E-07	360.7848449	6.35E-05	uncultured_ge	Rikenellaceae_RC9_gut_group
Otu0192	Otu0073	0.26078885	5.60E-19	176355360.4	0.012911465	0.002939753	1.23E-05	310.3310265	0.000314678	uncultured_ge	Rikenellaceae_RC9_gut_group
Otu0192	Otu0064	0.262499044	3.24E-19	175947355.4	0.0130924	0.003218656	5.08E-05	290.2513672	0.000496071	uncultured_ge	Rikenellaceae_RC9_gut_group
Otu0192	Otu0030	0.216458457	2.04E-13	186931367.6	0.005542391	0.001787054	0.001974108	163.1565333	0.008351649	uncultured_ge	Ruminobacter
Otu0192	Otu0256	0.217974509	1.38E-13	186569679.4	0.027485234	0.006568528	3.08E-05	251.1873767	0.000945853	uncultured_ge	UCG-010_ge
Otu0192	Otu0209	0.220668959	6.76E-14	185926858.2	0.01449268	0.00276967	1.99E-07	333.6965722	0.000134416	uncultured_ge	uncultured_ge
Otu0193	Otu0060	0.01574445	0.59749913	234816185.1	0.003427274	0.000911499	0.000178655	325.1038362	0.004468088	Christensenellaceae_R-7_group	Kocuria
Otu0193	Otu0004	0.228920425	7.25E-15	183958286.2	0.0033743	0.000747466	7.02E-06	778.131269	2.31E-05	Christensenellaceae_R-7_group	UCG-005
Otu0199	Otu0036	0.222963022	3.67E-14	185379558	0.007930166	0.002250569	0.000442835	392.2534459	0.003132373	Coprococcus	Agathobacter
Otu0199	Otu0099	0.101676119	0.000629846	214315262.6	0.009306762	0.001869877	7.46E-07	517.1462054	0.000287128	Coprococcus	Lachnospiraceae_NK3A20_group
Otu0199	Otu0035	0.209516181	1.20E-12	188587602.9	0.008089138	0.002120489	0.000143759	401.4012092	0.001713294	Coprococcus	Lachnospiraceae_NK3A20_group
Otu0199	Otu0004	0.215086402	2.92E-13	187258702.1	0.002473627	0.000790212	0.001791222	455.5248768	0.003346452	Coprococcus	UCG-005
Otu0200	Otu0181	0.003541053	0.905477774	237727578.6	0.026108676	0.004642416	2.36E-08	668.8340234	8.67E-06	Lachnospiraceae_unclassified	Marmoricola
Otu0200	Otu0004	0.274885495	5.48E-21	172992290.3	0.004006633	0.000583531	1.09E-11	1274.771243	2.39E-10	Lachnospiraceae_unclassified	UCG-005
Otu0200	Otu0049	0.184720499	4.15E-10	194503167.7	0.00728855	0.00176117	3.76E-05	359.8795272	0.001534652	Lachnospiraceae_unclassified	Rikenellaceae_RC9_gut_group
Otu0200	Otu0020	0.220778577	6.57E-14	185900706.2	0.002273886	0.00060589	0.000183707	265.6651936	0.008107856	Lachnospiraceae_unclassified	UCG-005
Otu0202	Otu0154	0.19768924	2.15E-11	191409184.3	0.009366048	0.002163211	1.63E-05	578.2575923	0.002664689	UCG-010_ge	Alloprevotella
Otu0202	Otu0042	0.151062472	3.49E-07	202533043.1	0.007526395	0.002076082	0.000301598	381.7162002	0.003267417	UCG-010_ge	Christensenellaceae_R-7_group
Otu0202	Otu0228	0.042146282	0.15737851	228517437.4	0.022685131	0.003145224	1.01E-12	1086.388185	1.63E-08	UCG-010_ge	Comamonadaceae_unclassified
Otu0202	Otu0199	0.149508162	4.61E-07	202903858.5	0.013897338	0.002529036	4.83E-08	575.9263813	0.000144094	UCG-010_ge	Coprococcus
Otu0202	Otu0107	0.060302127	0.042971438	224185954.2	0.013754094	0.003739639	0.000246297	377.8336557	0.003606288	UCG-010_ge	Flavobacterium
Otu0202	Otu0047	0.246248598	4.98E-17	179824262.8	0.006299132	0.001331519	2.52E-06	633.8223263	0.000598872	UCG-010_ge	Paludibacteraceae_unclassified
Otu0202	Otu0145	0.217876488	1.41E-13	186593064.6	0.010799626	0.002975131	0.000296247	460.5165405	0.008010345	UCG-010_ge	Parasutterella
Otu0202	Otu0069	0.250474108	1.39E-17	178816173	0.011212503	0.001994955	2.40E-08	711.6506534	1.56E-05	UCG-010_ge	Rikenellaceae_RC9_gut_group
Otu0202	Otu0064	0.26648545	8.93E-20	174996309	0.013761889	0.004417188	0.001882779	416.9311951	0.008255079	UCG-010_ge	Rikenellaceae_RC9_gut_group
Otu0202	Otu0172	0.200759829	1.03E-11	190676626.6	0.020272184	0.001851088	1.38E-26	2001.923106	3.81E-16	UCG-010_ge	UCG-010_ge
Otu0202	Otu0210	0.264437401	1.74E-19	175484917	0.017524757	0.003568214	1.04E-06	772.2798265	0.000623646	UCG-010_ge	UCG-010_ge
Otu0206	Otu0275	0.235240503	1.23E-15	182450490.3	0.025100334	0.005246427	1.94E-06	422.509742	0.000334726	Coprococcus	Clostridia_unclassified
Otu0206	Otu0152	0.267675085	6.05E-20	174712494.9	0.012473781	0.003349833	0.000206086	236.670677	0.006198412	Coprococcus	Lachnospiraceae_unclassified
Otu0206	Otu0082	0.301862915	3.57E-25	166556223.3	0.011142708	0.002920479	0.000143403	269.2378274	0.003425492	Coprococcus	Oscillospiraceae_unclassified
Otu0206	Otu0004	0.246315486	4.89E-17	179808305.2	0.003431432	0.000660604	2.44E-07	735.2144513	1.31E-06	Coprococcus	UCG-005
Otu0206	Otu0073	0.26586823	1.09E-19	175143560.6	0.012027454	0.003711264	0.001227018	240.7703315	0.0065349	Coprococcus	Rikenellaceae_RC9_gut_group
Otu0206	Otu0119	0.245897556	5.53E-17	179908011.8	0.00948175	0.002448046	0.000113635	260.5075356	0.005049975	Coprococcus	UCG-005
Otu0206	Otu0299	0.23881675	4.43E-16	181597296.6	0.020910646	0.005134215	4.97E-05	290.5373514	0.003978579	Coprococcus	UCG-010_ge
Otu0208	Otu0089	0.122628008	3.66E-05	209316720.7	0.008045683	0.000663998	7.62E-32	2418.59369	4.01E-19	Clostridia_UCG-014_ge	Corynebacterium
Otu0208	Otu0222	0.158086224	9.57E-08	200857369.9	0.026099059	0.002436989	1.50E-25	1680.783077	1.55E-13	Clostridia_UCG-014_ge	Monoglobus
Otu0208	Otu0004	0.201793434	8.07E-12	190430037	0.004280477	0.000651564	7.71E-11	1339.88073	1.01E-09	Clostridia_UCG-014_ge	UCG-005
Otu0208	Otu0011	0.183725854	5.17E-10	194740462.4	0.005807133	0.001155108	5.79E-07	640.2104225	9.53E-05	Clostridia_UCG-014_ge	Bifidobacterium
Otu0209	Otu0075	0.26121077	4.90E-19	176254702	0.00809282	0.002082391	0.000107746	323.4066547	0.004428928	uncultured_ge	Alistipes
Otu0209	Otu0086	0.279271412	1.23E-21	171945931.8	0.009380527	0.002035012	4.50E-06	396.602434	0.001465604	uncultured_ge	Bacteroides
Otu0209	Otu0109	0.054399632	0.067915723	225594126.4	0.010783135	0.002701005	6.97E-05	362.4125473	0.002008335	uncultured_ge	Brevibacterium
Otu0209	Otu0094	0.232401123	2.75E-15	183127887.9	0.013938852	0.004165985	0.000847429	305.6885718	0.008816715	uncultured_ge	Lachnospiraceae_unclassified
Otu0209	Otu0096	0.204463413	4.22E-12	189793053.8	0.0096377	0.002274526	2.45E-05	359.6650432	0.002183835	uncultured_ge	Oscillospirales_ge
Otu0209	Otu0004	0.305638569	8.51E-26	165655456.4	0.003576285	0.000809263	1.09E-05	818.6299358	3.81E-05	uncultured_ge	UCG-005
Otu0209	Otu0021	0.238474118	4.89E-16	181679039.1	0.006047398	0.001716186	0.000442642	346.2544661	0.003685027	uncultured_ge	Rikenellaceae_RC9_gut_group
Otu0209	Otu0192	0.220668959	6.76E-14	185926858.2	0.043565318	0.006916838	4.31E-10	953.0450467	9.41E-07	uncultured_ge	uncultured_ge
Otu0210	Otu0036	0.154268415	1.95E-07	201768193.7	0.010206599	0.002255341	6.67E-06	590.3108383	0.000243679	UCG-010_ge	Agathobacter
Otu0210	Otu0110	-0.025818137	0.386534816	244731870.4	0.00976238	0.00221478	1.14E-05	459.9318878	0.000923449	UCG-010_ge	Lawsonella
Otu0210	Otu0004	0.242948979	1.33E-16	180611460.8	0.003568268	0.000835787	2.13E-05	758.0491179	7.44E-05	UCG-010_ge	UCG-005
Otu0210	Otu0047	0.215889597	2.37E-13	187067081.9	0.008694882	0.001029765	9.42E-17	1505.514266	1.86E-09	UCG-010_ge	Paludibacteraceae_unclassified
Otu0210	Otu0021	0.262582201	3.16E-19	175927516.4	0.009027805	0.001452704	7.25E-10	965.9486794	2.40E-06	UCG-010_ge	Rikenellaceae_RC9_gut_group
Otu0210	Otu0202	0.264437401	1.74E-19	175484917	0.009855205	0.001993016	8.78E-07	449.2847774	0.000943964	UCG-010_ge	UCG-010_ge
Otu0212	Otu0036	0.21062634	9.11E-13	188322749.7	0.006480537	0.002151149	0.002648374	210.8703698	0.0092655	Oscillospirales_ge	Agathobacter
Otu0212	Otu0075	0.224122841	2.68E-14	185102857.2	0.007495424	0.00193629	0.000114637	238.069331	0.003959884	Oscillospirales_ge	Alistipes
Otu0212	Otu0244	0.176569558	2.40E-09	196447757	0.026728151	0.004688252	1.52E-08	531.0913494	1.59E-05	Oscillospirales_ge	Christensenellaceae_R-7_group
Otu0212	Otu0092	0.179257711	1.36E-09	195806438.1	0.013425492	0.004042763	0.000926288	229.1272054	0.005803429	Oscillospirales_ge	Dorea
Otu0212	Otu0176	0.148819728	5.21E-07	203068099.9	0.015364713	0.004471084	0.000610965	232.5246097	0.00642338	Oscillospirales_ge	Gastranaerophilales_ge
Otu0212	Otu0045	0.236125149	9.59E-16	182239438.3	0.006792949	0.001524509	9.19E-06	357.4451077	0.000600133	Oscillospirales_ge	Jeotgalibaca
Otu0212	Otu0031	0.242036494	1.73E-16	180829154.7	0.007441	0.00171867	1.63E-05	353.8483482	0.000559838	Oscillospirales_ge	Lachnospiraceae_unclassified
Otu0212	Otu0096	0.174590842	3.63E-09	196919824	0.009201354	0.002178298	2.59E-05	292.7410376	0.00205739	Oscillospirales_ge	Oscillospirales_ge
Otu0212	Otu0004	0.275482611	4.48E-21	172849835	0.003591512	0.000592344	1.82E-09	933.9873265	2.06E-08	Oscillospirales_ge	UCG-005
Otu0212	Otu0069	0.202303864	7.13E-12	190308262.5	0.008476294	0.002194575	0.000118713	286.2078951	0.002078935	Oscillospirales_ge	Rikenellaceae_RC9_gut_group
Otu0212	Otu0064	0.22303104	3.60E-14	185363330.8	0.012292463	0.003565882	0.000587342	274.9206438	0.002939306	Oscillospirales_ge	Rikenellaceae_RC9_gut_group
Otu0212	Otu0063	0.223119848	3.52E-14	185342143.8	0.012632358	0.003069128	4.14E-05	322.696159	0.000667621	Oscillospirales_ge	Rikenellaceae_RC9_gut_group
Otu0212	Otu0168	0.191664195	8.73E-11	192846593.7	0.016382198	0.005171769	0.001578442	229.782134	0.007233949	Oscillospirales_ge	Ruminobacter
Otu0212	Otu0030	0.227066226	1.21E-14	184400647.1	0.00624357	0.001780859	0.000472999	260.0997504	0.003295904	Oscillospirales_ge	Ruminobacter
Otu0212	Otu0133	0.153952375	2.06E-07	201843592	0.015674107	0.003870295	5.48E-05	315.4099434	0.00129397	Oscillospirales_ge	UCG-010_ge
Otu0212	Otu0288	0.163104185	3.66E-08	199660223.1	0.024729707	0.007171301	0.0005848	226.8995761	0.005831914	Oscillospirales_ge	UCG-010_ge
Otu0212	Otu0184	0.17632417	2.53E-09	196506299.9	0.013657183	0.003559838	0.000131781	248.3526685	0.003833994	Oscillospirales_ge	UCG-010_ge
Otu0214	Otu0079	0.160570526	5.97E-08	200264684.1	0.014672549	0.003073561	2.05E-06	669.3204156	0.000265963	WCHB1-41_ge	Christensenellaceae_R-7_group
Otu0214	Otu0228	0.058913229	0.048009057	224517307	0.015066667	0.003395663	1.00E-05	494.6802756	0.001755598	WCHB1-41_ge	Comamonadaceae_unclassified
Otu0214	Otu0077	0.017339915	0.560894811	234435551.3	0.014815746	0.002391328	8.14E-10	955.2144116	8.25E-06	WCHB1-41_ge	Ignavigranum
Otu0214	Otu0029	0.257846052	1.42E-18	177057430.7	0.006639057	0.001290055	3.13E-07	675.1171999	0.000229287	WCHB1-41_ge	Rikenellaceae_RC9_gut_group
Otu0214	Otu0279	0.082861694	0.005378648	218803864.8	0.026650097	0.006701723	7.44E-05	532.537722	0.003563327	WCHB1-41_ge	Trueperella
Otu0215	Otu0062	-0.012013543	0.68704277	241438475.5	0.004429659	0.000484	2.57E-19	1820.076453	6.04E-11	Lachnospiraceae_unclassified	Bradyrhizobium
Otu0215	Otu0275	0.140062604	2.36E-06	205157307.8	0.029321453	0.005491999	1.13E-07	764.7286225	6.42E-05	Lachnospiraceae_unclassified	Clostridia_unclassified
Otu0215	Otu0182	0.04907802	0.099608735	226863716.2	0.013797533	0.001857498	2.18E-13	1337.143223	1.57E-07	Lachnospiraceae_unclassified	Comamonadaceae_unclassified
Otu0215	Otu0067	-0.023680168	0.427083751	244221809.9	0.004083019	0.000763464	1.08E-07	687.3878421	0.000392792	Lachnospiraceae_unclassified	Prevotella
Otu0217	Otu0016	0.234896067	1.36E-15	182532663.2	0.007360669	0.001895751	0.000109329	418.6706371	0.00104743	Succinivibrio	Bacteroides
Otu0217	Otu0155	0.12429856	2.86E-05	208918173.3	0.009080994	0.002105519	1.75E-05	406.5635053	0.002904339	Succinivibrio	Frisingicoccus
Otu0217	Otu0031	0.219106172	1.02E-13	186299695.9	0.009392297	0.001842442	4.03E-07	720.4515607	0.000104427	Succinivibrio	Lachnospiraceae_unclassified
Otu0217	Otu0124	0.223019951	3.61E-14	185365976.5	0.010604657	0.002418989	1.28E-05	458.3622354	0.001556557	Succinivibrio	Lachnospiraceae_unclassified
Otu0217	Otu0143	0.241202553	2.21E-16	181028109.8	0.011054204	0.00268617	4.15E-05	431.3595399	0.001746064	Succinivibrio	Lachnospiraceae_unclassified
Otu0217	Otu0222	0.127152612	1.86E-05	208237275.1	0.018490753	0.003526369	1.88E-07	614.7615277	0.000202517	Succinivibrio	Monoglobus
Otu0217	Otu0004	0.257106942	1.79E-18	177233762	0.003504633	0.000659479	1.29E-07	914.5010721	9.52E-07	Succinivibrio	UCG-005
Otu0217	Otu0184	0.115293035	0.000104831	211066642.8	0.016179871	0.003492704	4.04E-06	502.9481225	0.000858399	Succinivibrio	UCG-010_ge
Otu0217	Otu0256	0.130769344	1.06E-05	207374422.8	0.041325106	0.005034553	6.11E-16	1059.534345	2.48E-09	Succinivibrio	UCG-010_ge
Otu0218	Otu0057	0.233230414	2.18E-15	182930041.9	0.007735337	0.001816484	2.23E-05	445.1398832	0.001806416	Bacteroides	Christensenellaceae_R-7_group
Otu0218	Otu0117	0.152305574	2.79E-07	202236473.4	0.019877699	0.003864186	3.17E-07	621.2119482	0.000146391	Bacteroides	Clostridia_vadinBB60_group_ge
Otu0218	Otu0130	0.244933478	7.38E-17	180138014.1	0.021913759	0.006235341	0.000458256	361.0324666	0.004977238	Bacteroides	Lachnospiraceae_unclassified
Otu0218	Otu0124	0.261296076	4.77E-19	176234350.3	0.010380036	0.002718146	0.000141454	335.0244233	0.005316154	Bacteroides	Lachnospiraceae_unclassified
Otu0218	Otu0105	0.151800853	3.05E-07	202356885.8	0.008763028	0.00190357	4.63E-06	485.0236499	0.000949572	Bacteroides	Oscillospirales_ge
Otu0218	Otu0004	0.216413661	2.07E-13	186942054.7	0.002374329	0.000830544	0.004331695	349.5766845	0.006922133	Bacteroides	UCG-005
Otu0218	Otu0063	0.284681454	1.87E-22	170655245	0.013316657	0.004040875	0.001013271	353.2920009	0.006875165	Bacteroides	Rikenellaceae_RC9_gut_group
Otu0218	Otu0168	0.197387162	2.31E-11	191481251.7	0.021488011	0.00547594	9.24E-05	462.1762096	0.001328197	Bacteroides	Ruminobacter
Otu0218	Otu0174	0.222993467	3.64E-14	185372294.8	0.012754812	0.002515913	4.66E-07	474.3888541	0.000350474	Bacteroides	uncultured_ge
Otu0222	Otu0036	0.18622341	2.98E-10	194144614.6	0.008255183	0.002220475	0.000210936	373.7853476	0.001864015	Monoglobus	Agathobacter
Otu0222	Otu0016	0.261206619	4.90E-19	176255692.4	0.008403439	0.001910992	1.20E-05	566.2441216	0.000267805	Monoglobus	Bacteroides
Otu0222	Otu0208	0.158086224	9.57E-08	200857369.9	0.01109658	0.001864883	3.57E-09	724.9873501	2.44E-05	Monoglobus	Clostridia_UCG-014_ge
Otu0222	Otu0089	0.132044996	8.69E-06	207070087.6	0.006355581	0.001238923	3.41E-07	539.307176	0.000279861	Monoglobus	Corynebacterium
Otu0222	Otu0031	0.206865821	2.33E-12	189219905.5	0.010432857	0.001644317	3.23E-10	893.940027	1.60E-06	Monoglobus	Lachnospiraceae_unclassified
Otu0222	Otu0143	0.240519769	2.70E-16	181191003.2	0.012539667	0.002264889	3.84E-08	616.3765145	4.58E-05	Monoglobus	Lachnospiraceae_unclassified
Otu0222	Otu0004	0.24451414	8.35E-17	180238056.6	0.004443241	0.000602129	3.09E-13	1467.899298	1.14E-11	Monoglobus	UCG-005
Otu0222	Otu0217	0.127152612	1.86E-05	208237275.1	0.028550418	0.004217017	2.07E-11	929.8944848	6.28E-07	Monoglobus	Succinivibrio
Otu0222	Otu0184	0.220943182	6.29E-14	185861436	0.020005851	0.002601544	3.21E-14	1040.964433	8.30E-08	Monoglobus	UCG-010_ge
Otu0228	Otu0014	0.233718094	1.90E-15	182813694.9	0.00255042	0.000692551	0.00024183	349.606707	0.003969282	Comamonadaceae_unclassified	Acinetobacter
Otu0228	Otu0107	0.289210768	3.74E-23	169574675.8	0.011893971	0.003278072	0.000298092	346.0902367	0.004262003	Comamonadaceae_unclassified	Flavobacterium
Otu0228	Otu0049	0.032827061	0.270850873	230740746.1	0.007689365	0.001495313	3.20E-07	519.6342419	0.000127085	Comamonadaceae_unclassified	Rikenellaceae_RC9_gut_group
Otu0228	Otu0022	0.177170605	2.12E-09	196304363.9	0.003541267	0.001031592	0.000619151	313.6349455	0.00589893	Comamonadaceae_unclassified	Solibacillus
Otu0228	Otu0202	0.042146282	0.15737851	228517437.4	0.009081441	0.001887365	1.70E-06	444.4798878	0.001096988	Comamonadaceae_unclassified	UCG-010_ge
Otu0228	Otu0059	0.031402284	0.292207937	231080658.4	0.008180075	0.002504071	0.001121017	261.9677309	0.008324886	Comamonadaceae_unclassified	uncultured
Otu0228	Otu0214	0.058913229	0.048009057	224517307	0.011860774	0.002776806	2.11E-05	385.9166706	0.002671652	Comamonadaceae_unclassified	WCHB1-41_ge
Otu0235	Otu0182	0.012970663	0.663583556	235477934.1	0.010574006	0.002809781	0.000176382	290.9544347	0.005078791	Lachnospiraceae_unclassified	Comamonadaceae_unclassified
Otu0235	Otu0098	0.298422306	1.29E-24	167377057.3	0.013424164	0.002382976	2.23E-08	595.1287172	4.87E-05	Lachnospiraceae_unclassified	Oscillospirales_ge
Otu0235	Otu0004	0.228070304	9.16E-15	184161101.7	0.003412093	0.000759761	7.82E-06	717.3275302	2.80E-05	Lachnospiraceae_unclassified	UCG-005
Otu0235	Otu0177	0.197327574	2.34E-11	191495467.7	0.021616372	0.005195068	3.41E-05	412.9731805	0.001432095	Lachnospiraceae_unclassified	UCG-009
Otu0235	Otu0170	0.246673012	4.39E-17	179723009.4	0.018690882	0.004539345	4.11E-05	390.5108251	0.002296738	Lachnospiraceae_unclassified	UCG-010_ge
Otu0241	Otu0017	0.121295821	4.45E-05	209634543.8	0.005666461	0.001808709	0.001775908	311.0511194	0.007997739	Flaviflexus	Atopostipes
Otu0241	Otu0269	0.128562945	1.50E-05	207900808.8	0.020484523	0.005735725	0.000370147	297.1805682	0.008319427	Flaviflexus	Lachnoclostridium
Otu0241	Otu0056	0.153888257	2.09E-07	201858889	0.003818449	0.001014229	0.000175273	337.6090887	0.005726415	Flaviflexus	Paracoccus
Otu0243	Otu0108	0.137660112	3.51E-06	205730475.9	0.017698883	0.003381345	1.98E-07	1011.785141	9.19E-05	Oscillospirales_ge	Acetitomaculum
Otu0243	Otu0018	0.049805399	0.094684174	226690183.5	0.006050822	0.001910494	0.001580968	464.2012237	0.007514026	Oscillospirales_ge	Intrasporangiaceae_unclassified
Otu0243	Otu0045	0.103938099	0.000474267	213775616.7	0.008336872	0.001829589	5.77E-06	622.0075727	0.000777164	Oscillospirales_ge	Jeotgalibaca
Otu0243	Otu0261	0.149122447	4.94E-07	202995879.6	0.019139252	0.002759142	6.77E-12	1086.4035	3.46E-06	Oscillospirales_ge	Lachnospiraceae_unclassified
Otu0243	Otu0004	0.183363812	5.59E-10	194826835.6	0.002918159	0.001034791	0.004886269	458.7508492	0.007936744	Oscillospirales_ge	UCG-005
Otu0243	Otu0023	-0.036898106	0.215810041	247375244.7	0.005133583	0.000716754	1.43E-12	1371.318063	3.11E-07	Oscillospirales_ge	Ralstonia
Otu0244	Otu0125	0.223221862	3.42E-14	185317806	0.013092501	0.003907892	0.000834213	255.7443358	0.007701637	Christensenellaceae_R-7_group	Akkermansia
Otu0244	Otu0027	0.130197723	1.16E-05	207510795.9	0.006259123	0.001755759	0.000379309	307.4951136	0.003423744	Christensenellaceae_R-7_group	Jeotgalicoccus
Otu0244	Otu0037	0.161871326	4.65E-08	199954349.2	0.005373203	0.001195277	7.67E-06	406.6334226	0.001068732	Christensenellaceae_R-7_group	Lachnospiraceae_NK3A20_group
Otu0244	Otu0212	0.176569558	2.40E-09	196447757	0.030400176	0.005637398	8.47E-08	609.5906995	5.06E-05	Christensenellaceae_R-7_group	Oscillospirales_ge
Otu0244	Otu0004	0.208441021	1.58E-12	188844106.4	0.00361656	0.000709355	4.02E-07	798.4568077	2.26E-06	Christensenellaceae_R-7_group	UCG-005
Otu0244	Otu0168	0.130358846	1.13E-05	207472356.4	0.021005292	0.005723016	0.000253649	347.1377008	0.002625826	Christensenellaceae_R-7_group	Ruminobacter
Otu0256	Otu0084	0.204320081	4.37E-12	189827248.8	0.011844184	0.003321884	0.000378465	242.2475842	0.005298159	UCG-010_ge	Lachnospiraceae_unclassified
Otu0256	Otu0217	0.130769344	1.06E-05	207374422.8	0.029315938	0.004150192	2.84E-12	759.8147398	3.81E-07	UCG-010_ge	Succinivibrio
Otu0256	Otu0020	0.194882683	4.15E-11	192078751.4	0.002425006	0.000649544	0.000198401	194.2640962	0.009496051	UCG-010_ge	UCG-005
Otu0256	Otu0192	0.217974509	1.38E-13	186569679.4	0.037737807	0.00917704	4.21E-05	340.8213601	0.000934179	UCG-010_ge	uncultured_ge
Otu0261	Otu0100	0.082909189	0.005352164	218792533.9	0.01321807	0.003263692	5.47E-05	399.1953655	0.001969467	Lachnospiraceae_unclassified	Acetitomaculum
Otu0261	Otu0178	0.219052395	1.04E-13	186312525.6	0.021881159	0.005994467	0.000274084	412.4569258	0.005755468	Lachnospiraceae_unclassified	Alistipes
Otu0261	Otu0079	0.08586852	0.003916532	218086519.1	0.012793595	0.00276867	4.26E-06	487.6558257	0.000395803	Lachnospiraceae_unclassified	Christensenellaceae_R-7_group
Otu0261	Otu0206	0.202932878	6.12E-12	190158197.2	0.022995273	0.006209546	0.000223252	338.7949243	0.004322355	Lachnospiraceae_unclassified	Coprococcus
Otu0261	Otu0094	0.201645736	8.36E-12	190465273.7	0.015555062	0.004313325	0.000324285	425.876371	0.004244167	Lachnospiraceae_unclassified	Lachnospiraceae_unclassified
Otu0261	Otu0143	0.212731718	5.34E-13	187820464.5	0.01493604	0.002004919	1.86E-13	1030.092993	8.11E-08	Lachnospiraceae_unclassified	Lachnospiraceae_unclassified
Otu0261	Otu0243	0.149122447	4.94E-07	202995879.6	0.012625101	0.00239359	1.60E-07	697.3969945	0.000228817	Lachnospiraceae_unclassified	Oscillospirales_ge
Otu0261	Otu0004	0.225966413	1.63E-14	184663031.9	0.003224725	0.000801747	6.15E-05	638.9905363	0.000175227	Lachnospiraceae_unclassified	UCG-005
Otu0261	Otu0030	0.261444918	4.55E-19	176198840.8	0.007971317	0.001985205	6.33E-05	570.8369948	0.001345853	Lachnospiraceae_unclassified	Ruminobacter
Otu0261	Otu0299	0.168942397	1.15E-08	198267387	0.03116499	0.002867742	3.17E-26	1818.222933	4.92E-13	Lachnospiraceae_unclassified	UCG-010_ge
Otu0269	Otu0154	0.166182723	2.00E-08	198925769	0.009294042	0.002063238	7.35E-06	303.578487	0.001365937	Lachnoclostridium	Alloprevotella
Otu0269	Otu0094	0.241129352	2.26E-16	181045573.7	0.018082063	0.003744095	1.56E-06	442.9583762	0.000144935	Lachnoclostridium	Lachnospiraceae_unclassified
Otu0269	Otu0004	0.232114248	2.98E-15	183196328.4	0.002908457	0.000859201	0.000736237	400.7823754	0.001395467	Lachnoclostridium	UCG-005
Otu0269	Otu0021	0.232674695	2.55E-15	183062621.3	0.006472449	0.001776174	0.00028068	272.0613487	0.00261016	Lachnoclostridium	Rikenellaceae_RC9_gut_group
Otu0269	Otu0161	0.059054676	0.04747433	224483561.7	0.021052228	0.004859745	1.61E-05	283.115056	0.001910594	Lachnoclostridium	Xanthomonadaceae_unclassified
Otu0275	Otu0113	0.246677457	4.38E-17	179721949	0.016970083	0.005244582	0.001248773	212.1792227	0.009169548	Clostridia_unclassified	Christensenellaceae_R-7_group
Otu0275	Otu0206	0.235240503	1.23E-15	182450490.3	0.027680983	0.005079002	6.19E-08	461.462631	4.04E-05	Clostridia_unclassified	Coprococcus
Otu0275	Otu0104	0.22464046	2.33E-14	184979367.7	0.012562858	0.003179386	8.26E-05	242.1772755	0.003231582	Clostridia_unclassified	Desulfovibrionaceae_unclassified
Otu0275	Otu0215	0.140062604	2.36E-06	205157307.8	0.01269426	0.002532917	6.26E-07	340.7523169	0.000360652	Clostridia_unclassified	Lachnospiraceae_unclassified
Otu0275	Otu0004	0.20776309	1.87E-12	189005842	0.0028541	0.000779333	0.000261691	336.115908	0.000525709	Clostridia_unclassified	UCG-005
Otu0275	Otu0064	0.222609225	4.03E-14	185463964.2	0.013432261	0.004179381	0.001346622	239.6128684	0.00637075	Clostridia_unclassified	Rikenellaceae_RC9_gut_group
Otu0275	Otu0049	0.24340953	1.16E-16	180501586.2	0.010257888	0.001788191	1.24E-08	503.9218708	2.30E-05	Clostridia_unclassified	Rikenellaceae_RC9_gut_group
Otu0279	Otu0028	0.204572642	4.11E-12	189766994.7	0.007907852	0.001623725	1.27E-06	519.0255702	8.55E-05	Trueperella	Facklamia
Otu0279	Otu0214	0.082861694	0.005378648	218803864.8	0.012735494	0.003440906	0.000225006	263.1413864	0.009910317	Trueperella	WCHB1-41_ge
Otu0288	Otu0085	0.21790974	1.40E-13	186585131.6	0.011026728	0.002979923	0.000225764	248.9054738	0.006300494	UCG-010_ge	Alistipes
Otu0288	Otu0084	0.206401884	2.62E-12	189330588.1	0.013690439	0.002648309	2.78E-07	468.4146447	9.65E-05	UCG-010_ge	Lachnospiraceae_unclassified
Otu0288	Otu0212	0.163104185	3.66E-08	199660223.1	0.02872928	0.007930102	0.000304464	267.6894276	0.004697357	UCG-010_ge	Oscillospirales_ge
Otu0288	Otu0004	0.179447154	1.30E-09	195761242.2	0.003217225	0.000755688	2.24E-05	444.4509386	5.90E-05	UCG-010_ge	UCG-005
Otu0288	Otu0168	0.045468634	0.127130828	227724816	0.025401884	0.005939124	2.06E-05	337.3750093	0.000597466	UCG-010_ge	Ruminobacter
Otu0295	Otu0039	0.190777415	1.07E-10	193058154.9	0.008373802	0.001659004	5.22E-07	409.711404	0.000120911	Lachnospiraceae_unclassified	Aerococcaceae_unclassified
Otu0295	Otu0098	0.207856677	1.82E-12	188983514.8	0.010918709	0.002899491	0.000174683	216.9448162	0.005597994	Lachnospiraceae_unclassified	Oscillospirales_ge
Otu0295	Otu0004	0.216623111	1.96E-13	186892085.7	0.004039066	0.000688238	5.78E-09	767.7627022	5.38E-08	Lachnospiraceae_unclassified	UCG-005
Otu0295	Otu0010	0.21993949	8.21E-14	186100889.3	0.004984108	0.001425092	0.00048823	241.7638083	0.004420481	Lachnospiraceae_unclassified	Ruminococcaceae_unclassified
Otu0295	Otu0064	0.158140614	9.47E-08	200844393.9	0.013343387	0.004195371	0.001510517	232.9381831	0.006839693	Lachnospiraceae_unclassified	Rikenellaceae_RC9_gut_group
Otu0299	Otu0100	0.097903749	0.000998423	215215246	0.012474544	0.003403122	0.000258297	220.5529581	0.005104608	UCG-010_ge	Acetitomaculum
Otu0299	Otu0079	0.221542713	5.36E-14	185718404.5	0.017656624	0.001842855	5.94E-21	1098.174036	1.47E-12	UCG-010_ge	Christensenellaceae_R-7_group
Otu0299	Otu0206	0.23881675	4.43E-16	181597296.6	0.029403802	0.005511686	1.16E-07	394.2468116	6.85E-05	UCG-010_ge	Coprococcus
Otu0299	Otu0045	0.164720534	2.67E-08	199274606.9	0.007055701	0.002118989	0.000897538	216.8178212	0.009862381	UCG-010_ge	Jeotgalibaca
Otu0299	Otu0160	0.128673556	1.47E-05	207874420.1	0.018208581	0.00515803	0.000432188	265.0976507	0.006417322	UCG-010_ge	Lachnospiraceae_unclassified
Otu0299	Otu0143	0.168555845	1.25E-08	198359607.5	0.0148885	0.001997029	1.79E-13	700.9748442	8.18E-08	UCG-010_ge	Lachnospiraceae_unclassified
Otu0299	Otu0261	0.168942397	1.15E-08	198267387	0.020166696	0.001899028	3.62E-25	1176.800334	1.71E-12	UCG-010_ge	Lachnospiraceae_unclassified
Otu0299	Otu0186	0.126600816	2.02E-05	208368918.5	0.019083888	0.004471558	2.14E-05	267.947641	0.001380425	UCG-010_ge	Oscillospirales_ge
Otu0299	Otu0004	0.218599829	1.17E-13	186420495.3	0.003304691	0.000780244	2.47E-05	456.1843317	7.89E-05	UCG-010_ge	UCG-005
Otu0315	Otu0171	0.166027498	2.07E-08	198962801.4	0.016906909	0.005144511	0.001046224	135.8789344	0.008689962	Coprococcus	Monoglobus
Otu0315	Otu0076	0.170213262	8.93E-09	197964193.7	0.013616401	0.00427035	0.00146926	145.8226397	0.006663788	Coprococcus	NK4A214_group
Otu0315	Otu0004	0.216320599	2.12E-13	186964256.8	0.003097209	0.000689239	7.73E-06	345.8325854	2.45E-05	Coprococcus	UCG-005
