# Supplementary material for: The occurrence of Aerococcus urinaeequi and non-aureus staphylococci in raw milk negatively correlates with Escherichia coli clinical mastitis
Source: mSystems. 2024 Sep 10;9(10):e00362-24. doi: 10.1128/msystems.00362-24 (PMC11494980; doi:10.1128/msystems.00362-24)
Supplement: Table S6 — Total sequence reads produced from metagenomic sequencing. [file msystems.00362-24-s0007.csv]

Table S6 – Total sequence reads produced from metagenomic sequencing
Category	Unique Reads	Duplicate Reads	Total Reads
NS.1993.001.N701---S502.41000070_R1	15829466	6005779	21835245
NS.1993.001.N701---S502.41000070_R2	16201430	5633815	21835245
NS.1993.001.N701---S517.51000029_R1	26310182	8784253	35094435
NS.1993.001.N701---S517.51000029_R2	26554014	8540421	35094435
NS.1808.001.N701---S502.20002490_R1	10234684	3566468	13801152
NS.1808.001.N701---S502.20002490_R2	10377009	3424143	13801152
NS.1808.001.N701---S503.40002942_R1	21900577	8763154	30663731
NS.1808.001.N701---S503.40002942_R2	22166691	8497040	30663731
NS.1808.001.N701---S517.50002979_R1	20198451	7253307	27451758
NS.1808.001.N701---S517.50002979_R2	20402089	7049669	27451758
NS.1808.001.N702---S502.40000830_R1	5834654	1834897	7669551
NS.1808.001.N702---S502.40000830_R2	5881533	1788018	7669551
NS.1808.001.N702---S504.10001895_R1	21917199	8654741	30571940
NS.1808.001.N702---S504.10001895_R2	22148476	8423464	30571940
NS.1808.001.N703---S503.10000592_R1	12994666	5050038	18044704
NS.1808.001.N703---S503.10000592_R2	13410658	4634046	18044704
NS.1808.001.N704---S502.30001326_R1	5029795	1763390	6793185
NS.1808.001.N704---S502.30001326_R2	5197883	1595302	6793185
NS.1808.001.N704---S517.30000729_R1	10833806	31689471	42523277
NS.1808.001.N704---S517.30000729_R2	10974064	31549213	42523277
NS.1808.001.N705---S502.50000827_R1	23982260	10001348	33983608
NS.1808.001.N705---S502.50000827_R2	24306352	9677256	33983608
