# Supplementary material for: The occurrence of Aerococcus urinaeequi and non-aureus staphylococci in raw milk negatively correlates with Escherichia coli clinical mastitis
Source: mSystems. 2024 Sep 10;9(10):e00362-24. doi: 10.1128/msystems.00362-24 (PMC11494980; doi:10.1128/msystems.00362-24)
Supplement: Table S7 — Total sequence reads produced from metagenomic sequencing after subtracting sequence reads mapping to the bovine genome. [file msystems.00362-24-s0008.csv]

Table S7 - Total sequence reads produced from metagenomic sequencing after subtracting sequence reads mapping to the bovine genome
Category	Unique Reads	Duplicate Reads	Total Reads
NS.1993.001.N701---S502.41000070_R1_kneaddata_paired_1	17199	1579	18778
NS.1993.001.N701---S502.41000070_R1_kneaddata_paired_2	17204	1574	18778
NS.1993.001.N701---S517.51000029_R1_kneaddata_paired_1	62127	5592	67719
NS.1993.001.N701---S517.51000029_R1_kneaddata_paired_2	62048	5671	67719
NS.1808.001.N701---S502.20002490_R1_kneaddata_paired_1	13339	1325	14664
NS.1808.001.N701---S502.20002490_R1_kneaddata_paired_2	13357	1307	14664
NS.1808.001.N701---S503.40002942_R1_kneaddata_paired_1	30947	3914	34861
NS.1808.001.N701---S503.40002942_R1_kneaddata_paired_2	30914	3947	34861
NS.1808.001.N701---S517.50002979_R1_kneaddata_paired_1	40516	3828	44344
NS.1808.001.N701---S517.50002979_R1_kneaddata_paired_2	40548	3796	44344
NS.1808.001.N702---S502.40000830_R1_kneaddata_paired_1	14228	1273	15501
NS.1808.001.N702---S502.40000830_R1_kneaddata_paired_2	14226	1275	15501
NS.1808.001.N702---S504.10001895_R1_kneaddata_paired_1	68456	9559	78015
NS.1808.001.N702---S504.10001895_R1_kneaddata_paired_2	68484	9531	78015
NS.1808.001.N703---S503.10000592_R1_kneaddata_paired_1	70152	8488	78640
NS.1808.001.N703---S503.10000592_R1_kneaddata_paired_2	70600	8040	78640
NS.1808.001.N704---S502.30001326_R1_kneaddata_paired_1	8229	430	8659
NS.1808.001.N704---S502.30001326_R1_kneaddata_paired_2	8230	429	8659
NS.1808.001.N704---S517.30000729_R1_kneaddata_paired_1	9490677	7807002	17297679
NS.1808.001.N704---S517.30000729_R2_kneaddata_paired_1	9575241	8333562	17908803
NS.1808.001.N705---S502.50000827_R1_kneaddata_paired_1	156839	35454	192293
NS.1808.001.N705---S502.50000827_R1_kneaddata_paired_2	157214	35079	192293
