# Supplementary material for: The occurrence of Aerococcus urinaeequi and non-aureus staphylococci in raw milk negatively correlates with Escherichia coli clinical mastitis
Source: mSystems. 2024 Sep 10;9(10):e00362-24. doi: 10.1128/msystems.00362-24 (PMC11494980; doi:10.1128/msystems.00362-24)
Supplement: Table S8 — Sequence reads from shotgun metagenomics mapped to taxa. [file msystems.00362-24-s0009.csv]

Table S8 – Sequence reads from shot-gun metagenomics mapped to taxa
Sample	10000592	10001895	20002490	30000729	30001326	40000830	40002942	50000827	50002979	41000070	51000029
Group	Healthy	Healthy	Healthy	Healthy	Healthy	Healthy	Healthy	Healthy	Healthy	ECCM	ECCM
Glutamicibacter arilaitensis	53.60104	1.72722	0	0	0	0	0	0	0	0	0
Acinetobacter lwoffii	43.44158	0	0	0	0	0	0	0	0	0	0
Luteimonas sp J29	2.95738	0	0	0	0	0	0	0	0	0	0
Corynebacterium bovis	0	83.22044	100	0	0	0	0	0.8699	0	0	0
Aerococcus urinaeequi	0	6.95531	0	14.52954	0	100	0	0	5.96889	0	0
Acinetobacter towneri	0	5.40594	0	0	0	0	0	0	0	0	0
Acinetobacter gandensis	0	2.64003	0	0	0	0	0	0	0	0	0
Kocuria carniphila	0	0.05106	0	0	0	0	0	0	0	0	0
Staphylococcus auricularis	0	0	0	45.70002	60.42727	0	0	0	55.68482	0	0
Staphylococcus haemolyticus	0	0	0	39.76025	39.57273	0	100	0	38.34629	0	0
Staphylococcus borealis	0	0	0	0.00587	0	0	0	0	0	0	0
Aerococcus viridans	0	0	0	0.00431	0	0	0	0	0	0	0
Corynebacterium stationis	0	0	0	0	0	0	0	0	0	0	0
Escherichia coli	0	0	0	0	0	0	0	0	0	100	100
Serratia marcescens	0	0	0	0	0	0	0	95.75778	0	0	0
Pseudomonas fluorescens	0	0	0	0	0	0	0	3.37232	0	0	0
